# Supplementary material for: Insulin-like growth factor 2 drives fibroblast-mediated tumor immunoevasion and confers resistance to immunotherapy
Source: J Clin Invest. 2024 Nov 15;134(22):e183366. doi: 10.1172/JCI183366 (PMC11563680; doi:10.1172/JCI183366)
Supplement: Supporting data values [file jci-134-183366-s272.xlsx]

## Sheet: Fig. 1B
TNBC differential genes				COAD differential genes
gene	logFC	pvalue		gene	logFC	pvalue
NELL1	9.75567	0.00116686		MROH2B	9.35722	0.0048618
PAX7	8.14888	0.000613941		UGT2B17	-6.02686	0.0161026
ZIC5	6.46829	0.0281883		LEP	-5.98484	0.00117886
GMNC	6.07053	0.0166778		MAGEA11	5.93201	0.0154246
BPIFB3	5.59472	0.0436268		CIDEA	-5.80629	0.0125403
KCNA4	5.51182	0.00299022		C13orf42	5.18272	0.0213371
HNF4A	5.21046	0.00121344		CDH22	-4.89411	0.0375922
PAX3	5.20178	0.00752876		SPRR2G	4.88874	0.00771271
MORC1	5.17191	0.00734831		TRIM71	4.8398	0.00337259
IGF2	5.04119	0.00102373		UCP1	-4.2664	0.0045631
NXPH1	4.62713	0.0320026		GALNT13	-4.19932	0.000540377
ARC	4.41552	1.44026e-05		CD300LG	-4.17455	0.0136386
PPP1R1B	4.3383	0.000688765		PRR9	3.90601	0.181191
GABRA1	4.32811	0.037391		NAA11	-3.85985	0.10505
GDF10	4.05047	0.00465987		SLC5A8	-3.8363	0.0342291
APCDD1L	4.00582	0.0027809		MAGEB6	-3.82335	0.0437444
AQP5	3.96889	0.0069874		PAGE1	-3.77998	0.0179299
SLC13A2	3.88889	0.000869626		EGF	-3.76038	0.000233486
MFAP4	3.74501	0.000612198		GLYATL3	-3.70222	0.0470682
RBM46	3.6579	0.00376386		AQP8	3.67525	0.00258751
AC098850.3	3.62279	0.0449382		GPM6A	3.59588	0.00189379
MGAT4C	3.61116	0.310051		IVL	3.56729	0.0511762
LEFTY2	3.60363	0.00843065		ADH1A	3.55609	0.00554886
TMEM213	3.59681	0.0127302		SPRR2E	3.54673	0.00722409
DES	3.50654	0.00042596		BNC1	-3.51503	0.0174794
COMP	3.48907	0.00463493		IGF2	3.51026	0.0255528
ZG16B	3.47841	0.0292122		CLCA4	3.50727	0.00713995
CRLF1	3.46342	0.00215148		MAGEA12	-3.50603	0.029647
TRIM63	3.44301	0.00921033		OR2T10	3.48946	0.0148008
TM4SF4	3.41451	0.0880846		PAX7	3.47304	0.278091
OR3A3	3.37206	0.0447462		GNG4	3.45278	0.000627647
PRAC1	3.3344	0.0249631		ESX1	3.43684	0.0556099
ELN	3.33106	0.0119804		BX276092.9	3.40854	0.0530725
RNF186	3.32305	0.173		PRORY	-3.38942	0.157354
LHX8	3.28805	0.11233		CHRM2	3.38143	0.0362227
BRSK2	3.24955	0.000948841		AL845331.2	-3.37788	0.0956638
KCNS1	3.24107	0.000598645		GUCA2B	3.37268	0.00370524
SCGB1D2	3.19165	0.00270896		WIF1	3.34914	0.0634153
DLK1	3.18998	0.147001		GAD2	3.31682	0.00339171
IRS4	3.17338	0.030009		GUCA2A	3.25232	0.000775134
SLC5A1	3.14625	0.00459747		SCNN1B	3.1676	0.00113496
PRAME	3.14276	0.0449739		EN2	-3.12483	0.00827827
EPPIN	3.13233	0.00626995		DRD5	3.11329	0.122256
FAM3D	3.13009	0.0208288		NPC1L1	3.10827	0.00363882
CRYBA2	3.1045	0.00102041		TAF11L11	-3.10824	0.0321033
TMEFF2	3.08078	0.106029		C20orf85	3.09926	0.0238127
SORCS3	3.07864	0.00682937		OR51B5	3.08087	0.019467
BARX1	3.03408	0.00879499		BPIFB4	-3.06825	0.0199813
AMER2	3.01616	0.0741183		ABHD12B	-3.05852	0.0065165
SOX10	2.98754	0.127973		IGF2BP1	3.04647	0.0131039
CAPN6	2.96745	0.0508554		OLFM3	-3.00578	0.0151876
SPIC	2.95283	0.373098		DACT2	2.98558	0.000530363
SFRP4	2.95173	0.00224691		IRX6	-2.98207	0.0793851
FLNC	2.93926	0.00177422		SLC44A5	2.96934	0.0514042
CNTFR	2.93553	0.0201051		KRT40	2.95647	0.017943
CCDC8	2.93073	0.000261859		CA6	2.93688	0.028264
GNG4	2.92668	0.0111488		REG1B	-2.93645	0.171961
GPR12	2.9095	0.0734989		SOX21	2.93315	0.131237
UGT3A1	2.90579	0.102935		ADGRG4	-2.91146	0.0795629
CLVS2	2.90539	0.198775		NPSR1	-2.88807	0.0232004
LHX5	2.87694	0.192817		FOXG1	2.87992	0.104591
GDF5	2.87235	0.00235574		BPIFB1	-2.86547	0.0545048
COL2A1	2.85591	0.0836752		BRINP3	2.81522	0.0623623
PNMA5	2.84658	0.0128709		HOXB1	2.81396	0.0766821
SCGB2A2	2.84531	0.0859438		KCNV1	-2.80385	0.033576
CHRM1	2.84221	0.0040271		UPK1B	-2.80218	0.00257643
FGFR3	2.80798	0.0196628		HLA-G	2.79325	0.0120264
CT45A1	2.77478	0.0981953		CEACAM7	2.79022	0.00742915
TRIM9	2.7714	0.00205159		SLITRK2	-2.7851	0.0133449
CYP2F1	2.77061	0.145418		CNGA3	2.78162	0.000688921
GRID2	2.75936	0.0799827		KLK5	-2.76549	0.0365866
BOC	2.75317	0.0129103		ZG16	2.75292	0.0167633
ADH1B	2.7499	0.0974135		DMRTA2	-2.74527	0.0203994
PTX3	2.74711	0.00724863		DES	2.7426	0.0229285
TPPP2	2.74059	0.00555621		SLC26A3	2.73777	0.0196881
FAM129C	2.72894	0.00291459		DWORF	2.7232	0.145699
OR13J1	2.72089	0.00120741		NEFL	2.72235	0.0219443
KRTAP5-10	2.71234	0.0575343		POU4F1	-2.72092	2.45789e-05
ANKRD35	2.69157	0.000333087		MORN5	2.71902	0.097344
TMEM59L	2.67862	0.00213414		HAND1	2.68743	0.0905726
ADGRB1	2.6773	0.00595782		KRT23	2.68704	0.0266663
DPT	2.67609	0.00421609		LYPD8	2.6701	0.0123561
ARSF	2.67236	0.000570408		MS4A12	2.66079	0.0654782
P2RX2	2.66558	0.048404		DCAF12L2	2.63836	0.00215176
FABP4	2.66051	0.0139967		IFNE	-2.62374	0.043016
PTPRZ1	2.65886	0.136438		TRDN	-2.62352	0.0985241
HIF3A	2.65815	0.0288709		CA1	2.62327	0.0234125
SMOC1	2.64921	0.0118894		PTCHD1	2.59526	0.000623592
TBX18	2.63375	0.0160205		ELF5	2.58906	0.0417527
NLGN4Y	2.62378	0.109689		MAGEA4	2.58321	0.397582
CCDC140	2.59186	0.346981		TGM6	2.57578	0.0600057
LGR6	2.5813	0.0570138		CP	2.56543	0.00374956
DPP6	2.5808	0.0921757		PIK3C2G	2.56475	0.295743
COL14A1	2.57853	0.00374701		RBP4	2.54666	0.00256424
SPEM2	2.57508	0.0253723		CD177	2.54139	0.00421768
EGF	2.57079	0.0450964		PTF1A	2.53569	0.141062
IL33	2.56204	0.00586437		CALB1	-2.52372	0.0174176
EPHB3	2.55946	0.00109812		HMX1	-2.51687	0.400104
C11orf87	2.55761	0.119757		MASP1	2.49586	0.00698453
CILP2	2.55529	0.0010361		DCHS2	2.49198	0.00442992
ADCY8	2.55391	0.209842		STMN2	2.49125	7.82373e-05
SYT13	2.53507	0.0228318		MUC17	-2.47905	0.0275265
CTAG2	2.53081	0.117624		ITIH1	2.47202	0.0186199
CDH15	2.52149	0.00245932		REG3G	2.46053	0.284958
KRTAP5-11	2.51601	0.167949		CLCA1	2.45851	0.0779406
PNMA8B	2.51191	0.00034711		PCP4	2.45621	0.0166938
PLA2G2D	2.50632	0.0151181		SCN8A	2.45145	2.06517e-05
MMP13	2.50375	0.0290985		LHFPL4	2.44152	0.177113
ADIPOQ	2.49336	0.0661574		RERGL	-2.44146	0.0554418
MYL7	2.4871	0.0304995		FGL1	2.44087	0.434526
BHLHE22	2.47652	0.00221562		SLC26A2	2.43727	2.3901e-05
BPI	2.47492	0.0540928		HOXC12	2.43433	0.176345
CSMD1	2.47207	0.0856908		KCTD8	-2.43208	0.150551
RTL1	2.46711	0.224527		PCSK1	2.40079	0.0432188
PIRT	2.46114	0.308492		SLC13A2	2.40063	0.00194068
FCRLA	2.45607	0.0041968		PCSK2	2.40026	0.0248045
CFAP65	2.45002	0.0388691		MUCL1	-2.39773	0.290288
SLURP1	2.44042	0.0932245		PTPRO	-2.39403	0.0125859
RPL10L	2.43015	0.158974		MT4	2.37907	0.265639
CHST9	2.42102	0.0852706		INSL4	2.37512	0.0828374
ADAM33	2.41817	0.00236094		PIP	2.3707	0.120181
LRRN4CL	2.39391	0.000585124		MYO3A	-2.36975	0.0254526
CSDC2	2.38552	0.00193967		TRARG1	-2.36316	0.216347
CELF5	2.36442	0.0238818		CYP26C1	-2.35744	0.156136
C1QTNF7	2.36035	0.000249074		LEFTY1	2.35491	0.0228147
TMEM132E	2.35629	0.0924649		PDE6A	2.34878	0.00103689
DCN	2.3535	0.00198149		LCN15	2.34088	0.0742085
GRIA1	2.34416	0.141996		HEPACAM	-2.34069	0.120404
GPIHBP1	2.34302	0.000587824		TMIGD1	2.32856	0.0409803
CES1	2.33231	0.00439781		ADAM18	2.32709	0.124505
LYPD2	2.32584	0.0302561		HMX2	-2.30715	0.131073
GLRA4	2.32328	0.0347391		AGXT2	-2.30385	0.0937767
FOXC2	2.3176	0.0271368		DPYS	-2.29408	0.171837
HOXA9	2.31412	0.0124909		IL1RAPL1	2.29399	0.0724632
CPNE9	2.3099	0.0350137		ZNF662	2.29012	0.000651702
ALX4	2.30887	0.0760809		DMRT1	-2.28954	0.0255213
PALM	2.30785	0.0106148		BRSK2	2.28839	0.00742466
BARX2	2.30561	0.0500549		PADI6	-2.28164	0.129221
MMP3	2.29961	0.0392143		KRTDAP	2.27536	0.0108303
PPP1R1A	2.2988	0.0534418		HTR4	-2.27438	0.00289502
CCL21	2.29843	0.0322242		MYT1L	-2.27299	0.0505023
GPR142	2.29768	0.0771349		CDH16	-2.26542	0.0466822
PDGFD	2.29397	0.000148734		NPIPA5	2.26269	0.00482535
POU3F4	2.29365	0.146951		EN1	-2.25921	0.0699924
PNMA8A	2.28315	0.0035339		COL10A1	2.25811	0.079
RGS7BP	2.26705	0.037125		SERPINA9	2.25559	0.114059
CR2	2.25179	0.0202575		TRPM6	2.23897	0.00751427
MUCL3	2.2516	0.185663		TLX3	2.23768	0.283468
OGN	2.2506	0.0494852		PDZRN4	2.23608	0.0218636
VTCN1	2.24934	0.0192132		F7	2.23173	0.00181288
PEG3	2.24386	0.133608		AC097636.1	2.23058	0.0498247
PLIN1	2.24364	0.0187087		KCNB2	2.22152	0.175611
ARHGAP20	2.23872	1.99718e-05		KLK10	-2.21961	0.0159529
SLC2A4	2.22683	0.0126569		TACSTD2	2.21789	0.0130965
GRIA3	2.22507	0.0349688		MYOC	2.21397	0.0815189
SCGB3A1	2.22165	0.180316		TAAR1	2.21147	0.133371
GRIA2	2.22163	0.141031		FSTL5	2.20363	0.175274
LALBA	2.22	0.454845		SLC14A2	2.19132	0.0970085
HOGA1	2.21956	0.000273511		HPN	2.18651	0.0146946
LTBP2	2.21909	4.4338e-05		UPK3A	-2.17696	0.00498006
SPERT	2.21762	0.0171056		BEX2	2.17448	0.00601317
EXTL1	2.21559	0.136068		COL9A3	2.17317	0.00301576
ITGBL1	2.21429	0.011478		NEUROD1	-2.17295	0.168851
NCAN	2.21083	0.242609		MYOCD	2.17177	0.00163901
EMILIN3	2.20685	0.0546093		ALKAL1	2.1663	0.00136584
DENND2A	2.20056	0.00869758		ANO5	2.16576	0.0120534
COL8A1	2.20043	0.013709		CA9	-2.1341	0.0398664
HS3ST4	2.19732	0.311895		ADAMTS15	-2.12533	0.0186735
NCMAP	2.19707	0.0762985		GLP1R	2.1231	0.013251
ABCA8	2.19465	0.027355		AC096582.3	2.12259	0.147576
LGI3	2.19287	0.0378845		BMPER	-2.11908	0.0339164
PODN	2.19074	0.00325029		SOX2	-2.11904	0.0550997
DSCAM	2.18627	0.40391		SPEG	2.11501	0.0125324
LRRC14B	2.18144	0.0728639		ACADL	-2.10964	0.0657237
NDRG2	2.17933	0.0239627		C2orf91	2.10071	0.0328694
GAL3ST1	2.1786	0.0278753		KRT16	-2.09141	0.0348124
SIGLEC6	2.17659	0.012876		CSN1S1	2.09077	0.00808922
SLC1A6	2.16215	0.0945204		CES1	2.08856	0.0360018
PRRT4	2.16186	0.00970491		TFF2	2.08787	0.156868
ALDH1L1	2.16002	0.0352944		WFDC2	2.08667	0.048224
CRHR1	2.15953	0.190694		CAPN6	2.08545	0.0409388
PTGFR	2.15659	0.0751879		ANXA8	-2.07992	0.062182
NPAP1	2.15261	0.197585		DSCAML1	2.07136	0.00401975
PAQR9	2.15257	0.158389		TESC	2.05422	0.0229866
CNN1	2.15042	0.00290284		PKP1	2.05298	0.0186668
KCNJ4	2.1472	0.00554178		SLCO4C1	2.05294	0.0803788
CD300LG	2.1445	0.0481733		TMSB4Y	-2.05236	0.132646
CADM3	2.14341	0.0184237		HOGA1	2.0487	0.00115669
MYOD1	2.13883	0.11772		CYP2W1	2.0479	0.0240105
ZFHX4	2.13805	0.0218829		NKX2-3	2.04543	0.00190777
AQP7	2.13762	0.0234769		MAGEA3	-2.02849	0.446887
TMEM130	2.13705	0.0031005		WISP3	2.02352	0.0933032
SFRP2	2.13394	0.00885644		CPN1	2.02308	0.0657601
C3orf70	2.12876	0.0226211		BMP3	2.01855	0.0270239
SLC44A5	2.12785	0.0531301		EDA	2.01377	0.0236662
SFRP1	2.1276	0.0278276		CDRT1	-2.01362	1.50428e-05
HHLA1	2.12444	0.0897368		TCP10	2.00991	0.0196029
F2RL2	2.12249	0.00543704		ROBO2	2.0099	0.00813473
PNLIPRP1	2.10676	0.0663279		FREM2	2.00687	0.00742081
CDH13	2.1063	0.00136797		EMX1	-2.0065	0.051808
RSPH6A	2.10476	0.176523		SYT4	-2.00636	0.120868
PRRG3	2.10389	0.0615755		SYT3	2.00193	0.00122324
DCAF12L1	2.10027	0.0903038		FAM163A	2.00101	0.000266178
SSC5D	2.09877	0.00136871		GREM2	2.00099	0.0349585
KBTBD12	2.09757	0.0497557		FUT9	1.99994	0.163966
CORO2B	2.09699	0.000620977		L1CAM	1.99868	0.0228427
MYH14	2.09551	0.135971		LRFN2	1.99801	0.00915207
HSPB6	2.09311	0.0165242		CTSG	1.99412	0.00281198
PCDH18	2.09231	0.00183359		SP9	1.99113	0.308143
PIGR	2.08773	0.0965152		UGT2A3	1.99099	0.0334864
PDIA2	2.08756	0.0581417		MMP3	1.98775	0.010399
BARHL2	2.07874	0.0655914		HSPB7	1.98482	0.0724893
OMD	2.07724	0.00939062		KIF1A	1.98218	0.0262984
GLIS1	2.07669	0.0118274		KRTAP5-2	-1.98102	0.0856117
PNMA6A	2.0754	0.00885182		FGB	1.97491	0.00716447
SELENOP	2.07326	0.0415174		BPIFA2	1.97461	0.492154
FZD9	2.07042	0.0284109		CSAG2	1.96952	0.351663
LOX	2.06867	0.00226094		B3GNT6	1.96928	0.0946674
HS3ST2	2.06558	0.0128678		DSC3	1.96453	0.0522926
ADAMTSL3	2.06424	0.0337042		OOEP	-1.96433	0.0387057
LHX3	2.06359	0.277668		HS6ST3	-1.96133	0.122348
NDN	2.05853	0.000594835		TBATA	-1.9561	0.156331
CHL1	2.05386	0.00252636		CARD11	1.95216	0.0105587
TBX1	2.05301	0.0241113		SLC17A4	1.95214	0.0249032
SERTAD4	2.05122	0.0148978		MT3	-1.94693	0.00917357
CYP2A13	2.04484	0.173079		NKX6-1	-1.94265	0.444786
CHRM2	2.04289	0.0903204		ACTG2	1.94077	0.0199456
PTPRD	2.04132	0.0362351		RBM20	1.93953	0.00200146
SVEP1	2.0363	0.0102869		CYP1B1	-1.93784	0.0383529
PCDH11X	2.03523	0.155238		ANXA10	1.93628	0.209129
PTCHD1	2.02886	0.157247		COL27A1	1.93509	0.000317092
EPHB1	2.02681	0.0434083		GPR119	-1.93438	0.173638
WIF1	2.02659	0.233601		FGF20	1.93144	0.100889
KCNK2	2.02631	0.0384791		AVPR1B	-1.93055	0.174223
RUNX1T1	2.02546	0.0166784		ZYG11A	1.93043	0.00334666
CROCC2	2.02377	0.0266848		PAX9	-1.92961	0.00452863
ID4	2.02065	0.0931867		HRASLS	1.92796	0.0762362
R3HDML	2.018	0.110343		CDHR1	-1.92395	0.089299
VEPH1	2.01443	0.0173738		CSAG1	1.92293	0.373645
SPON1	2.01389	0.0080835		UGT2B15	-1.92232	0.020068
VGLL3	2.01082	0.010206		SCGN	1.9173	0.00248701
INMT	2.00527	0.00347135		RPS4Y1	1.91499	0.44573
ZNF366	2.0032	0.00226994		REG3A	-1.91139	0.285458
LRFN5	2.00251	0.0244054		NOL4	1.90921	0.0317417
ATP1B2	2.00192	0.00849637		NKX2-1	1.9075	0.207403
LEP	2.00167	0.0603119		VAX1	-1.90737	0.36337
GAS1	1.99522	0.0184866		SLC34A2	1.90674	0.0347237
CRISP3	1.99361	0.322126		CA4	1.90552	0.141831
CLEC4F	1.99359	0.106055		ART4	-1.90541	0.00551314
CXCL17	1.99182	0.210947		WISP2	-1.9042	0.106205
CX3CR1	1.98743	0.00231635		WDR64	-1.90098	0.0114745
ZNF503	1.98702	0.0115885		RIPPLY2	1.89965	0.0020466
MRGPRF	1.98211	0.0187616		PTPRQ	-1.89848	0.407657
FGF9	1.98176	0.155728		PAX6	-1.89767	0.0228012
ITIH5	1.98097	0.0304943		CBLN4	-1.8965	0.18122
SIX2	1.97973	0.0761269		TYRP1	1.89648	0.0013105
MN1	1.97812	0.00156859		COL9A1	1.89593	0.0686402
SORCS2	1.97715	0.0633476		NOBOX	1.892	0.355877
ECM2	1.97387	0.00917358		KCNK16	1.89136	0.18036
DMRTA2	1.97273	0.266365		MTTP	-1.8911	0.0842435
LYZ	1.97144	0.0283651		XCL1	1.88344	0.00732282
ABI3BP	1.9682	0.0162365		PTHLH	1.88128	0.004782
THBS4	1.96807	0.0144205		ADIPOQ	-1.88046	0.613502
ASIC4	1.96727	0.0035725		TCEAL5	-1.88031	0.0321477
PCSK5	1.96331	0.00283112		DRGX	-1.8782	0.138726
MS4A1	1.96293	0.031918		APOB	-1.87637	0.0376898
PGM5	1.95891	0.0128522		RGMA	1.87601	0.0397955
CPB1	1.95868	0.140957		SLC8A2	1.87546	0.00207744
FAT4	1.95856	0.00955233		TRPV6	-1.87384	0.0579164
COL3A1	1.95754	0.0153405		VANGL2	1.87352	0.0165589
TNMD	1.95738	0.101583		TCF23	-1.87116	0.248934
SCNN1B	1.95723	0.0739096		CCDC160	-1.86976	0.0515179
DCD	1.95215	0.518624		PRB1	-1.85913	0.100163
ADGB	1.94941	0.156103		NPR3	1.85666	0.085526
JCHAIN	1.94814	0.0203431		CLCN1	-1.85249	0.000886755
PTGIS	1.94686	0.026841		FNDC1	1.84982	0.0751468
TCL1A	1.94567	0.0411387		GABRP	1.84899	0.0918835
PDPN	1.94445	0.0235052		SIK1	-1.84789	0.0281142
CTGF	1.94105	0.0157724		HSD3B2	1.8463	0.0719311
ANKRD62	1.94007	0.268141		GREM1	1.84612	0.0657433
COL1A1	1.93943	0.0257797		EPHA8	-1.84345	0.122528
AEBP1	1.93664	0.00390961		P2RX1	1.8398	0.00314286
CPXM1	1.93605	0.00157318		PLIN1	-1.83492	0.0328339
SMYD1	1.93266	0.0633822		LTF	1.83334	0.0276933
FAM83C	1.93103	0.0915488		LRRC14B	-1.82761	0.0706768
C7	1.92851	0.125566		RNF150	1.82691	0.0567132
NRXN1	1.92827	0.0760374		MESP1	-1.82439	0.000115553
PTGER1	1.92703	0.0102708		DDX43	-1.82214	0.0884386
NXPH4	1.92384	0.0798639		H2BFS	1.81908	0.128734
MALL	1.92047	0.0316029		PLA2G12B	1.80604	0.100968
CCKAR	1.92041	0.268048		NCAM2	1.80562	0.0368268
FHL1	1.91736	0.00112285		ROR2	1.80502	0.0237525
P4HA3	1.91729	0.0396944		BEST3	-1.80459	0.129745
KLHL1	1.91624	0.084241		ITLN2	1.80384	0.0420497
KL	1.91339	0.00370869		CPE	1.79975	0.00654279
CCDC80	1.91275	0.00679652		MYH11	1.79963	0.0436324
TRARG1	1.91182	0.0664528		SGCD	1.79415	0.0114416
THBS2	1.9074	0.00992497		FOXD4L6	-1.79379	0.0231946
C20orf141	1.90618	0.194491		CFAP47	-1.7905	0.0434208
SPESP1	1.90371	0.132329		CHRDL2	1.79044	0.111636
FEV	1.90241	0.419078		CALML3	1.79014	0.283333
EBF1	1.90072	0.000512162		PRSS56	-1.78685	0.447772
PRPH	1.90049	0.0153952		PGC	1.78512	0.0233352
KCNJ16	1.89914	0.21053		TREML2	1.7845	0.0428173
KLK12	1.89818	0.0728192		AL138752.2	1.78349	0.0878841
KIF19	1.89807	0.0606931		PEG10	1.77343	0.00381434
SPOCK1	1.89484	0.00412499		NPY1R	1.77274	0.0842061
FBXL22	1.89248	0.000479144		RBPMS2	1.77247	0.0278058
SPON2	1.89038	0.00857788		MAGEB5	-1.76887	0.0778217
AICDA	1.88983	0.10485		MSGN1	-1.7665	0.390504
DACT1	1.88785	0.00169678		PTGFR	1.76571	0.00910165
SEMA3G	1.88641	0.000437014		SMOC1	1.76415	0.0942902
ITGA6	1.8862	0.00478793		TBXT	1.76293	0.180794
SLC6A11	1.8849	0.146547		SLITRK3	1.76101	0.0373784
PDK3	1.88248	0.00503892		NPTXR	1.75954	0.0507752
ACKR1	1.88151	0.0621726		NSG2	1.75864	0.0310915
DKK2	1.88031	0.0177676		CNTNAP4	1.75729	0.203403
GALNT5	1.87959	0.0132059		SLC24A3	1.7567	0.0286022
RGMA	1.87845	0.0229151		GRIA4	1.75612	0.00520125
CD22	1.87558	0.0208213		TMEM35A	1.75226	0.00776385
CNTN1	1.87541	0.0761594		FKBP6	-1.74903	0.204934
PTCHD4	1.87387	0.000413013		TBC1D3F	-1.74716	0.100433
ACTG2	1.87325	0.0431461		ALPG	-1.74566	0.120548
PADI3	1.87302	0.21735		DMRT2	-1.74544	0.0343782
CR1	1.86439	0.00516349		SLC16A12	-1.74318	0.0245644
SLC6A20	1.86116	0.0376817		CCDC178	-1.7417	0.00591142
MYCT1	1.86088	0.000303231		ZNF853	1.74068	0.00628493
WISP2	1.85808	0.0744533		KCNK4	1.73908	0.206796
GDF6	1.85798	0.0891625		HSD3B1	-1.73809	0.0355215
COLEC11	1.85755	0.0166528		GSTM5	1.73728	0.00713954
NT5E	1.85722	0.0278515		FAM71F1	1.73714	0.103929
GPC6	1.85596	0.0129022		PCDH11X	1.73231	0.02158
ATP6V0A4	1.85434	0.175844		CTF1	1.73118	0.0167317
BEST3	1.85263	0.130629		NLRP2	1.7305	0.172839
TMEM119	1.8524	0.00440817		LRRN2	1.73041	0.0312266
CD36	1.85026	0.0357009		MAP7D2	1.72756	0.0719271
ASB18	1.85013	0.204039		BDNF	1.72625	0.000416967
LOXL1	1.84988	0.00472491		RXRG	-1.725	0.136939
UBE2L5	1.84982	0.000832215		IGFBP1	1.72367	0.31864
SELP	1.84641	0.0392163		PTGDR	-1.71973	0.0269458
MTSS1	1.84638	0.00258832		CDH18	-1.71628	0.0846849
TMEM40	1.84413	0.113144		DMP1	1.71597	0.0468986
THRSP	1.83944	0.088888		CD22	1.71481	0.0460079
LUM	1.83943	0.0123191		FZD10	1.7129	0.0638109
NPY4R	1.83864	0.0315481		LMX1A	1.71192	0.0720735
KCNJ5	1.83855	0.00354211		SOX10	1.71158	0.0521859
DACT3	1.83688	0.00331366		OMD	-1.71057	0.156804
CRHBP	1.83462	0.0141651		PGBD5	1.71016	0.0235929
SCN4A	1.83459	0.00814343		ACTL6B	-1.70986	0.128467
TUBB4A	1.8343	0.24884		AMIGO2	1.70601	0.0165026
TBX5	1.83395	0.0169928		PALM3	1.70557	0.0371287
RNF152	1.83377	0.0152882		NCCRP1	1.70472	0.0292671
RAB3C	1.83292	0.0539876		SP7	1.70411	0.123092
SHC2	1.83241	0.0307664		GPR87	-1.70259	0.0778102
SMTNL2	1.83111	0.0975048		KRT1	-1.702	0.144585
LRRC15	1.82906	0.0337761		CERS4	1.69798	0.0156381
FOXD3	1.82764	0.0894184		ZFP82	1.69742	0.00247175
OTX1	1.82713	0.0391789		HMGB4	-1.69661	0.552185
EPHA3	1.82652	0.143636		KLK6	-1.69599	0.109264
ZFP42	1.82649	0.545366		GALNT9	-1.69387	0.0327688
MMP2	1.82618	0.0122206		SALL4	1.69361	0.023132
P2RY8	1.82256	0.00297334		OR52A1	-1.6936	0.215565
PODNL1	1.8218	0.000911176		ASXL3	1.69209	0.0143952
HTRA1	1.81959	0.0120965		MFAP4	1.68787	0.0603022
CD79A	1.81726	0.0232276		SSX1	-1.68329	0.0862758
DPEP1	1.81645	0.0050644		SOSTDC1	1.68193	0.049187
HRH3	1.81608	0.155399		KRT32	1.68004	0.0937778
HSPB7	1.81468	0.0340227		HOXC10	-1.67862	0.261295
FREM1	1.8107	0.0191889		MN1	1.67794	0.0264309
SLC2A7	1.80976	0.216599		ETNK2	1.67771	0.00294258
HS3ST6	1.80967	0.374648		ERICH3	1.67717	0.135728
MEOX1	1.80759	0.0435741		MT1A	-1.67708	0.0311887
BMX	1.80266	0.0170314		CNN1	1.67501	0.0606448
C2orf88	1.79719	0.0106401		ZFP28	1.67492	0.00586892
LHFPL6	1.79685	0.000815189		FRRS1L	1.67437	0.124728
USP44	1.79634	0.00696548		CLEC12B	-1.67295	0.106539
FGF7	1.795	0.0118345		ANXA8L1	-1.67193	0.217614
RGS4	1.79447	0.0231142		NEU2	-1.67174	0.104357
B3GNT3	1.79386	0.0449271		CYP3A43	1.65961	0.125068
TIMP3	1.79183	0.0147291		C3	1.64828	0.0411371
HTR4	1.78682	0.00530557		FRZB	1.64683	0.00927357
ITGA11	1.78534	0.0161119		ALX3	1.64506	0.106419
DNAJC5G	1.78304	0.055991		MMP13	1.6396	0.0424874
DPF3	1.78279	0.0346516		PLA2G2D	-1.63625	0.0490246
COL6A3	1.78111	0.0119854		HTR3C	1.63594	0.0892129
ARHGAP28	1.77971	0.00595633		VIP	1.6351	0.118514
MAP2	1.77922	0.0237682		REEP1	1.6332	0.0304358
AQP1	1.77764	0.00395463		UTS2	-1.6327	0.0275311
NPTXR	1.77704	0.0705616		RIMS1	1.63111	0.0101278
C7orf33	1.77238	0.273519		PNCK	1.62877	0.0139052
POSTN	1.77147	0.037363		TMPRSS13	1.62796	0.0166079
RIMS1	1.77146	0.0872091		HSPB3	1.62768	0.0715208
APBA1	1.76463	0.0594441		NKX6-3	-1.62524	0.258262
PAMR1	1.76274	0.0229841		LCE1E	1.62418	0.0238107
FGF2	1.76217	0.0761075		LRRC3C	1.62387	0.0942086
SMIM23	1.7608	0.0289683		BCL2L10	1.62251	0.00704961
PTGDS	1.75881	0.0353626		RAX	1.62044	0.231164
ISM1	1.75416	0.0623665		RSPO2	1.61529	0.180754
HOXD8	1.75406	0.000372201		GABBR2	1.61438	0.000332985
BICC1	1.75243	0.00937365		SCN9A	1.6143	0.0124749
SCGB2A1	1.75216	0.124102		CASQ2	1.61151	0.216073
ROPN1	1.75079	0.163914		ADAM33	1.61053	0.0499897
SCARA3	1.75028	0.145712		KCNQ2	-1.61021	0.102761
TRIM49B	1.74824	0.104782		ESPNL	1.6102	0.0129041
SCN4B	1.74815	0.0100621		DACT3	1.60871	0.0331394
TSPAN12	1.74773	0.0342174		CNTFR	1.60754	0.14389
TNXB	1.74726	0.00142898		LGI2	1.60649	0.0360916
GRM7	1.74654	0.133225		FGF5	1.60604	0.0327965
PCDHB3	1.74104	0.0819054		SHISAL1	1.60474	0.0174549
SPAAR	1.73989	0.0767438		DNTT	1.60367	0.234216
GNG7	1.73937	0.0340396		RIC3	1.6035	0.0841535
HOXA6	1.73801	0.0533463		NTSR1	1.60091	0.12508
CSAG2	1.73734	0.384088		PLA2G2C	1.60054	0.0379851
ANGPTL2	1.73477	0.00592503		TIMP4	-1.59955	0.011449
ANKRD18B	1.73453	0.2814		AC079447.1	-1.5981	0.000794458
PHYHIPL	1.73297	0.0964442		KCNJ12	1.59492	0.0535246
LDB2	1.73096	0.000335238		KLK7	-1.59462	0.19116
DPPA2	1.7291	0.0792172		DLX6	-1.59335	0.0721494
MFAP5	1.72841	0.0617207		ZNF471	1.59177	0.0235309
SAMD5	1.72572	0.0924999		CASQ1	1.59027	0.00851747
BNC2	1.72562	0.0354195		PROKR2	1.59012	0.237185
ASPN	1.72411	0.0418895		RAB3C	1.58502	0.0498011
AC007906.2	1.72146	0.169443		CLDN8	1.58496	0.105799
IRX6	1.72142	0.116086		PTPRN	1.57848	0.0533935
SGCD	1.71952	0.0179082		SYT7	1.57722	0.0131655
C1orf94	1.71932	0.286119		LGI1	1.57705	0.0574253
LARGE1	1.71885	0.0455152		GSTT4	-1.57667	0.197799
DHH	1.71849	0.00270451		F2	1.57635	0.00512686
SLITRK4	1.71736	0.0775989		CACNG1	1.57623	0.0967281
CHRDL1	1.71651	0.0627928		SAMD11	1.57449	0.0136803
SCRT2	1.71181	0.395442		PCDHB6	1.57429	0.00694063
SPATA18	1.71155	0.0164223		TRPC5OS	-1.57388	0.117452
TTYH1	1.71108	0.0867875		ZPBP	-1.57174	0.099541
PNMA3	1.70782	0.0687666		DMBX1	-1.56928	0.142773
SRRM3	1.7069	0.0550837		LGALS9B	1.56438	0.0720425
MDFI	1.70644	0.0464243		CYP4A22	1.56424	0.0372532
CFH	1.70524	0.00465519		OXCT1	-1.56221	0.00509177
F2R	1.70509	0.00169682		SHISA2	1.56151	0.00710601
CHRDL2	1.70367	0.156967		WNT9A	1.5573	0.0217127
KANK4	1.70067	0.174659		CST5	1.55596	0.230744
ANKRD65	1.69829	0.00716645		GALR3	-1.55581	0.0444119
FOXL1	1.69795	0.0255438		RGS6	-1.55534	0.0293086
ELAVL3	1.69428	0.167662		LRP2	-1.55375	0.0937567
SFTA2	1.69117	0.0980856		TSGA13	-1.55369	0.121458
CILP	1.68993	0.120519		XAGE2	-1.55176	0.24583
EPYC	1.6879	0.0441411		AC139491.7	-1.54582	0.0369465
PCDH9	1.68297	0.0519529		PCSK1N	1.54271	0.112469
SOX8	1.67948	0.216258		MRGPRF	1.54231	0.055297
SIRPA	1.67898	0.00568042		HMGCS2	1.53878	0.21366
LRRTM3	1.6788	0.42671		APOA5	1.5387	0.248854
AQP6	1.67777	0.180058		CR2	1.53751	0.237085
CEBPA	1.67705	0.00662889		ONECUT3	-1.53559	0.398984
KRT40	1.67657	0.0568931		WIPF3	1.53214	0.0890448
EFEMP1	1.67359	0.0144886		MEGF10	1.53033	0.012906
GIPC3	1.67244	0.00930508		MAB21L2	1.52895	0.0824363
INSYN2B	1.67064	0.0289453		PNMA8C	1.52863	0.0235583
ZNF521	1.6668	0.0211592		CD200	-1.52628	0.0168038
TFAP2B	1.66446	0.301779		INSRR	-1.52589	0.0995239
FIBIN	1.66438	0.0381409		PNMA8A	1.5251	0.0555461
KLK10	1.66265	0.192838		GDPD2	1.52461	0.0147584
EDIL3	1.66141	0.0532829		TMOD1	1.52274	0.048674
SPDEF	1.66095	0.140662		JPH2	1.52263	0.066664
CLU	1.6601	0.132724		AKAP2	1.5213	0.0189414
KPRP	1.6593	0.240942		MAGEE1	1.52017	0.0216797
ADRA2A	1.6576	0.108364		ATAD3C	1.52	0.0283993
COL10A1	1.65743	0.10935		CROCC2	-1.51957	0.110617
COL1A2	1.65707	0.0386208		KIF12	1.51921	0.000223484
CERS1	1.65532	0.0336661		LRRC38	-1.51691	0.00913863
HOXA4	1.65515	0.00546425		BMP7	1.51686	0.0333513
MYLK	1.65491	0.00043518		PTN	1.51666	0.00717512
CDH23	1.65486	0.0393749		FAM83C	-1.51653	0.11323
EGR2	1.65401	0.0056351		PHOX2A	1.51646	0.142219
GPR174	1.65233	0.0600618		ADCYAP1	1.51572	0.0741998
PCDH8	1.6523	0.250958		AC006059.2	1.51458	0.12733
DYNC1I1	1.65039	0.179043		KIAA1549L	-1.51255	0.111497
CRABP2	1.65014	0.0494408		CPB1	-1.51124	0.243285
NOS1	1.65	0.168461		B4GALNT2	1.50813	0.198053
CYS1	1.6489	0.0389937		TWIST2	1.50492	0.0716565
SOX17	1.6487	0.00141878		VWDE	-1.50484	0.111333
AOC3	1.64733	0.000163379		IL11	1.50414	0.00791482
LCN15	1.64701	0.142382		PRDM16	1.50241	0.0477628
RXFP2	1.6432	0.244395		HLA-DQB1	-1.50202	0.24655
AK5	1.64303	0.0584557		DLL3	-1.50126	0.0583018
ADAM12	1.64285	0.018464		FOXF2	1.49382	0.0295931
TRIM29	1.64261	0.174639		GOLGA6L2	1.49312	0.169558
FKBP6	1.64229	0.029684		PRELP	1.49204	0.153843
CSMD2	1.63897	0.0796152		AGT	1.49082	0.0115927
AQP3	1.63723	0.119812		HHIP	1.49058	0.0300908
GSTA3	1.63693	0.47942		MUC5AC	1.49019	0.344361
ZFPM2	1.63689	0.0508414		SLC22A11	1.48989	0.0358763
TMEM200B	1.63606	0.0195869		CELA2A	1.48851	0.183412
P2RY12	1.63363	0.00748444		PLAG1	1.48848	0.00829939
FAM90A26	1.63344	0.268334		GCNT2	1.48774	0.0157345
KLK11	1.63291	0.239066		PTPRZ1	1.4873	0.240976
GPR27	1.63202	0.0816486		IRX1	1.48714	0.164542
CXCL12	1.63005	0.00474463		GPD1	-1.4869	0.0388272
NLGN1	1.62865	0.209819		ADRA2C	1.48677	0.0294394
METTL7A	1.62771	0.00103806		SMPX	1.48519	0.0559487
EYA4	1.62406	0.209795		VCX3A	-1.48489	0.043906
CARD6	1.62391	0.00162156		NKAIN4	1.48276	0.0586132
MXRA5	1.6238	0.0149023		PIANP	1.48081	0.0176553
FCER2	1.62188	0.125756		LRRK2	1.48005	0.0533255
ZBED6	1.62169	0.201506		TMEM249	-1.47897	0.0222365
RTN4RL2	1.61971	0.0343272		BTNL3	1.47805	0.123144
ADAD2	1.61944	0.0364697		C1QTNF7	1.47717	0.0536745
KCNJ15	1.61825	0.0253863		LMOD1	1.4749	0.0689861
CRYAB	1.61655	0.0675183		RBP1	1.47414	0.0217933
MUC20	1.61615	0.0361788		EGR4	-1.47333	0.045175
NFIX	1.61528	0.00408414		LGALS7	1.4703	0.0554016
LRCH2	1.61473	0.00609409		ARHGEF4	1.47008	0.0418885
DAB1	1.61246	0.0253267		COMP	1.46855	0.193466
GALNT15	1.61173	0.0287253		DAB1	-1.46674	0.0751954
PCDHGB1	1.6117	0.169706		AP3B2	1.4648	0.0346675
PRDM8	1.61139	0.0136043		C3orf70	1.46455	0.0194114
C1QL1	1.61028	0.093116		C1orf87	1.46444	0.0819843
LY9	1.60924	0.0394373		CXCL5	1.46286	0.0192264
SLC22A31	1.60917	0.122642		SYNPO2	1.45913	0.0740981
FADS6	1.60835	0.18638		FAM95C	-1.45912	0.00786968
DUSP9	1.60689	0.103424		TM4SF20	1.4571	0.180658
FCRL2	1.60653	0.0609167		KRT4	1.45695	0.16525
MYBPH	1.60506	0.101303		PAK5	1.45363	0.451447
AKAP12	1.60495	0.0073279		GGTLC1	-1.45271	0.0166117
CASQ2	1.60471	0.0905849		MGAM2	1.45259	0.0484679
PCDHGC3	1.60434	0.026011		CT83	-1.45239	0.162784
EMILIN1	1.60383	0.0128806		FOXL2NB	-1.45046	0.246584
TIE1	1.60345	0.000901806		SEMG2	-1.44989	0.392016
KCNQ2	1.60315	0.0482178		SHROOM2	1.44941	0.0399798
FMO1	1.60313	0.0345153		FOXF1	1.44909	0.00358498
CYGB	1.60306	0.00491953		GHRHR	-1.4481	0.0260545
BEGAIN	1.60087	0.0391501		GNAO1	1.44766	0.0656643
SPATA31A7	1.60049	0.253834		SLC26A9	1.44638	0.236582
CPXM2	1.59863	0.0369706		NRXN3	1.44582	0.035045
NRTN	1.59741	0.0587704		FOXD4L5	1.44488	0.128398
MC4R	1.59632	0.254303		MLC1	1.44455	0.00466943
OLFML2B	1.59622	0.00830212		SEC14L4	-1.4441	0.321689
CFD	1.59449	0.0241474		NAP1L3	1.44042	0.0923715
TMEM272	1.59358	0.0212385		MAS1	-1.43724	0.298532
CAND2	1.59265	0.0428669		TMEM210	1.43598	0.0326122
TNNT3	1.59221	0.165825		PNPLA3	-1.43198	0.127592
FAP	1.59153	0.0198982		HOXD10	1.43153	0.0375464
SIRPD	1.5915	0.036387		GJB7	1.43059	0.182154
MSRB3	1.59111	0.0138538		CSDC2	1.43054	0.134884
CP	1.59054	0.270479		RIMS3	-1.43015	0.0228439
TRIM2	1.58969	0.0172711		PLCB4	1.42917	0.0207125
SP9	1.58956	0.440374		SOX14	-1.42895	0.152413
NKX3-2	1.58832	0.0181442		ADCY5	1.42837	0.0558356
TMEM246	1.58556	0.0199075		IZUMO2	1.42779	0.0932713
DEPTOR	1.58489	0.0194892		ELN	1.42614	0.069591
COL5A2	1.58446	0.0259084		ARHGAP11B	1.42415	0.277266
MEDAG	1.58435	0.0263303		NFASC	1.42333	0.00247656
DLGAP1	1.57941	0.163656		F12	-1.42318	0.000423538
NXPH3	1.5778	0.0161554		HIPK4	1.42299	0.0130799
FAM133A	1.57762	0.409527		SRD5A2	-1.4227	0.163045
PLPPR4	1.57734	0.0774218		PRAMEF2	-1.42257	0.145822
SPARCL1	1.57565	0.00225083		FDCSP	1.4224	0.23468
FRRS1L	1.57243	0.0710443		KCNA4	-1.42187	0.171461
FBN1	1.57049	0.0374561		DPP6	1.42136	0.0275573
MYOG	1.57003	0.0234714		PRIMA1	1.41533	0.157715
FBLN5	1.56904	0.0505038		RAD51AP2	-1.41438	0.0185033
C1orf116	1.56859	0.0968819		KLK2	-1.41387	0.0285403
ZNF853	1.5681	0.0164041		PDE9A	1.41359	0.0093368
ZP2	1.56704	0.342007		CYP21A2	1.40783	0.0267912
C11orf96	1.56684	0.000327211		FIBCD1	-1.40581	0.178317
RFPL2	1.56623	0.0107565		CNTNAP3	1.40567	0.0104673
CCR2	1.5658	0.0320377		LCE5A	-1.40566	0.282183
LMOD1	1.56485	0.00205333		MYMK	-1.40468	0.0953961
FNDC5	1.56195	0.00561012		TG	1.40355	0.0489868
KLK5	1.56174	0.296745		MROH9	-1.40312	0.282869
LY6K	1.5608	0.185157		PSG4	-1.40312	0.282869
GRIN2C	1.5577	0.0307902		KCNK9	1.40253	0.0631348
IL31RA	1.55755	0.126365		OR8D1	1.40164	0.283266
APOH	1.55572	0.381051		ACHE	1.40052	0.0440671
NKX6-1	1.55562	0.171767		DEFB131B	1.4005	0.156705
KLHL4	1.55471	0.0739282		FBXO17	1.40032	0.0390801
RGCC	1.55373	0.00370153		DMBT1	1.3994	0.229163
UMODL1	1.55028	0.134056		VAT1L	1.39873	0.00414678
ZNF423	1.5497	0.00126724		GLI2	1.39835	0.0491168
WISP1	1.54956	0.0338138		RET	1.39796	0.0222948
ZNF704	1.54943	0.0374815		WNT5B	1.39613	0.0161941
GAL3ST3	1.54884	0.127995		ALOX15	1.39534	0.116469
CD248	1.54846	0.00965186		MRGPRE	1.39395	0.154929
GAS7	1.5481	0.00265653		TRIM7	-1.3934	0.0876449
TSHZ3	1.54752	0.0011441		SLC22A7	1.39254	0.028087
TEK	1.54722	0.00394866		FLRT3	1.39101	0.0549937
PRG4	1.54696	0.0324532		CXXC4	1.38832	0.0338135
SCARA5	1.54493	0.121308		FBN2	1.38608	0.0168076
GATA2	1.54262	0.0177421		TRPA1	1.38409	0.0405283
HGF	1.54252	0.0213377		CFAP46	-1.38256	0.06222
CYP1B1	1.54235	0.0139335		CXCL14	1.38249	0.174899
ROPN1B	1.54191	0.273586		AICDA	1.38204	0.0885474
LYVE1	1.54137	0.0305035		CPNE6	1.38199	0.0687455
GREM2	1.54094	0.130675		DNALI1	1.37805	0.0602525
HOXA10	1.53927	0.106472		OR51E2	1.3778	0.0582716
C3orf80	1.53697	0.0183947		THRB	1.37774	0.0812935
TRPM6	1.53533	0.0936998		GYPA	-1.37712	0.289966
XPNPEP2	1.53403	0.0996419		HTR2B	1.37504	0.0530583
RASL10A	1.53163	0.0386599		CRABP1	1.37278	0.104545
IL17B	1.53105	0.00484018		CLDN2	-1.37265	0.170289
OR10Q1	1.53053	0.29504		MAPK15	1.37234	0.00767703
RFLNA	1.53029	0.157273		ACSM6	-1.37205	0.156104
S1PR1	1.52993	0.00546281		ADGRL3	1.37173	0.00831132
SPATA16	1.52869	0.220745		SYT14	1.37153	0.0297978
GPC4	1.52536	0.0869076		PCDHGC3	1.37078	0.050032
BRDT	1.52529	0.190235		NPTX1	1.37075	0.192502
COL15A1	1.5251	0.00771195		IGDCC3	1.36401	0.137083
BANK1	1.52501	0.0325997		SMIM28	1.36305	0.134017
HOXA7	1.52456	0.114314		TMEM200B	1.3622	0.0608879
NTN4	1.52358	0.0804317		ST8SIA6	1.35883	0.0148434
THBS1	1.5235	0.0555855		DRD2	1.35834	0.104025
NID2	1.52303	0.0227166		PLA2G3	-1.358	0.140872
NCALD	1.52289	0.0794816		WFDC1	1.35605	0.00412248
KCNMB2	1.52276	0.124407		MEIS1	1.35543	0.0278152
SEMG1	1.52226	0.272218		SLC7A4	1.3535	0.0460309
H2AFB1	1.52226	0.272218		UNC13C	1.35348	0.524224
MXRA8	1.52122	0.023492		MIP	1.35313	0.0660143
COL5A1	1.52	0.0522246		FGFBP1	-1.35003	0.0928817
PRICKLE1	1.51992	0.00812173		LIN7A	1.34922	0.0264052
KLF2	1.51773	0.00585594		FBXO2	1.34693	0.0898277
FGFRL1	1.51716	0.0178823		OR2H2	1.34575	0.0398776
SIRPB1	1.51714	0.0593927		C10orf90	-1.34573	0.322875
LY6D	1.51665	0.373839		SGCA	1.34453	0.152213
C1QTNF9	1.51566	0.0923245		UCHL1	1.34414	0.0873374
MUC5AC	1.51561	0.441361		HIST1H1A	-1.34357	0.299418
COL8A2	1.51488	0.032925		CLMP	1.34323	0.0698132
FAM89A	1.51415	0.0179557		PRSS42	1.34076	0.253609
GPX3	1.51378	0.0132462		POU6F2	1.34052	0.397212
MMRN2	1.51313	0.00189696		TFAP2A	-1.34	0.106305
CDH10	1.50873	0.066008		S100A7	-1.3382	0.170057
KIF26A	1.50859	0.0128515		TACR3	1.33702	0.225289
DKK3	1.50788	0.0394077		C11orf97	1.33395	0.303445
SATB1	1.50699	0.00358232		VSIG1	1.33246	0.190213
COPZ2	1.50612	0.0296311		SLC6A20	-1.33192	0.0565629
NLGN4X	1.50422	0.16585		CRAT	-1.33159	0.00191902
LYNX1	1.50348	0.06724		FKBP10	1.33152	0.0150903
SHE	1.50335	0.00721811		NPHS2	1.33	0.0623508
SPTBN4	1.50328	0.0123589		CDKL4	-1.32888	0.0356422
LAMA1	1.50282	0.0437205		SPTBN4	1.32878	0.0182705
SOX7	1.50204	0.0421014		AIPL1	-1.32824	0.220381
JAM3	1.5015	0.000251769		FGA	1.32616	0.0762662
BLK	1.5007	0.114553		RNF225	1.32575	0.0490558
AHRR	1.49948	0.0106007		AC004754.1	-1.32486	0.15552
KIAA1755	1.49947	0.029163		TCEAL2	1.32381	0.251152
LRRC17	1.4991	0.015203		ZNF660	1.32125	0.0225594
CLIC6	1.49894	0.19196		LONRF2	1.32117	0.252653
GSTM5	1.49886	0.0591617		CELA3A	-1.31951	0.187956
GSG1L	1.49779	0.10052		NKD2	1.31896	0.102169
SPATA31A3	1.49757	0.278326		PLA2G2F	-1.31878	0.204046
PDGFRB	1.49729	0.00139521		FOXP2	1.31844	0.176642
SYNGR1	1.49596	0.0125904		NRG1	1.31816	0.0481065
CLDN23	1.49484	0.0447952		MTRNR2L4	-1.31811	0.265155
MRVI1	1.4931	0.00181253		SMIM24	1.31808	0.0423225
RIMBP2	1.49216	0.0302189		KCNJ9	1.31773	0.00668098
MAB21L1	1.49156	0.0295458		C2orf50	1.31621	0.0098751
SNAI2	1.49112	0.0165099		A4GNT	1.31606	0.142524
PDGFC	1.49096	0.020586		SHOX	-1.3152	0.154465
DGKI	1.49067	0.0335887		QRFPR	-1.31471	0.533971
ABCD2	1.48938	0.0778618		TMEM213	-1.31451	0.210855
ARHGDIG	1.48779	0.108198		CEL	1.31225	0.269901
MRAS	1.48764	0.00402221		VRTN	-1.31198	0.0846418
KCNA3	1.486	0.0182788		CLEC17A	1.31177	0.222491
TCEAL2	1.48588	0.166794		SLC38A11	1.31173	0.0784341
SLC39A2	1.48576	0.112599		KIR3DL1	-1.30968	0.0572087
CDH11	1.48496	0.0479326		MAATS1	1.30646	0.121778
ADGRA2	1.48402	0.0052619		SMIM33	-1.30638	0.120904
HES3	1.48318	0.0575056		ALPP	-1.30581	0.396967
IGFN1	1.48289	0.0602174		ASB5	1.30496	0.330811
SCRG1	1.48242	0.0810828		CCDC187	1.30482	0.06683
ADAMTS9	1.47632	0.00733801		GABRB3	1.30406	0.27704
SLC7A8	1.47595	0.0449604		HYDIN	1.30328	0.155186
LCN10	1.47521	0.0448252		ZNF43	1.30284	0.0921144
TNFRSF17	1.47445	0.0358377		GP5	1.30243	0.121657
MB21D2	1.47203	0.000630625		AARD	1.30229	0.0343156
SLC16A7	1.46858	0.0107542		GPR3	-1.30228	0.0015821
NBL1	1.46796	0.014374		SULT1C4	1.3022	0.0999016
KANK3	1.46676	0.00957195		SNAP91	1.3019	0.135461
ADCY5	1.4653	0.0393571		STK33	1.30169	0.11092
PCP4	1.46513	0.207		UGT2B7	1.30165	0.104506
NPIPB6	1.46511	0.0407199		SLC38A8	-1.30162	0.119742
SPNS2	1.46349	0.00816902		RAB19	-1.30058	0.00095463
ALDH1A1	1.46292	0.00515004		KRT14	1.29976	0.0397911
SEMA6D	1.46266	0.105871		CACNA1I	1.29818	0.0875912
IGFBP6	1.46168	0.00553496		METTL24	1.29803	0.0546962
RHOJ	1.46161	0.0102072		PLEKHH2	1.29734	0.0465115
MAP1A	1.46111	0.0211884		SAMD3	-1.29729	0.101113
MFSD4A	1.46025	0.132626		ZNF813	1.29682	0.0984188
PDGFRA	1.45885	0.0308117		FRAS1	1.29467	0.147037
HPN	1.4588	0.32298		GCG	1.294	0.580861
KANK2	1.45827	0.0119131		FCGBP	1.29383	0.259865
GCOM1	1.45642	0.00954644		GABRR1	1.29312	0.25942
FN1	1.45635	0.0277922		SYNDIG1L	1.2928	0.0298397
BTBD17	1.45564	0.42935		FAM187B	1.2925	0.156947
CLDN10	1.45553	0.325363		MRLN	-1.29164	0.31927
ISLR	1.45392	0.0538831		ADGRV1	1.29006	0.0230668
TSPAN19	1.45377	0.0337944		C2orf70	1.28969	0.0287172
TTC28	1.4533	0.000674639		NLGN4Y	1.28939	0.379583
CLEC14A	1.45222	0.00203151		ANKRD33	1.28765	0.0739226
NPTX1	1.45214	0.11797		IGFALS	1.28726	0.134728
ADGRL4	1.4521	0.000988592		PKHD1	1.28715	0.0348542
EYA2	1.45096	0.0405333		MYBPH	1.28708	0.143771
CDH5	1.45058	0.00671054		PTGS2	1.28688	0.0552919
ADAMTS12	1.45045	0.0166034		MUC16	-1.28653	0.37992
VWC2	1.44942	0.282698		TSHR	-1.28634	0.0116277
EBF2	1.44901	0.00405518		STMND1	-1.28624	0.187616
FAT3	1.44857	0.211805		GAL	1.28592	0.148952
LBH	1.44853	0.00202016		SLC4A4	1.28503	0.150443
MEOX2	1.44846	0.197671		LRIT2	-1.28332	0.13129
ZCCHC24	1.44674	0.0127724		DEGS2	-1.28202	0.00267148
PDE2A	1.44542	0.00512586		KRTAP2-3	-1.27783	0.154978
PRDM5	1.44396	0.0178825		FOXQ1	1.27765	0.0296785
RHOU	1.44388	0.00962153		CACNG7	1.27764	0.0912109
APOD	1.44164	0.269834		CCDC136	1.2776	0.024136
SCARF2	1.4393	0.0216525		AC010422.3	1.27652	0.319329
MPV17L	1.43786	0.251458		BEX4	1.27609	0.0353634
PRSS51	1.43786	0.169505		SPINK1	1.27585	0.0698327
POMC	1.4354	0.00864164		PCDHB7	1.27355	0.0536675
HRCT1	1.4351	0.204481		SELENOP	1.2733	0.0524617
CDH18	1.43292	0.230575		CNTNAP5	1.27307	0.239223
HAS1	1.43278	0.11197		CELA3B	-1.27292	0.25382
OLFML1	1.43187	0.0051842		LRCOL1	1.27189	0.0428513
MDGA1	1.4297	0.0340961		CD200R1L	1.27165	0.0200538
MYL9	1.42889	0.0064538		AC011511.1	1.27042	0.321213
GDF15	1.42829	0.189099		ATRNL1	1.27004	0.0842958
GABRA3	1.42717	0.430412		KLKB1	1.26919	0.0477268
PLCH1	1.42713	0.0845983		HEMGN	1.26811	0.220794
B3GNT5	1.42578	0.00863709		MYRFL	-1.2677	0.0310723
DIRAS1	1.42527	0.103298		SFRP4	1.2673	0.34085
ANKS4B	1.42351	0.00776098		CACNG8	1.26721	0.04291
CRISP2	1.42157	0.356356		MAOA	-1.26457	0.033258
SOBP	1.42153	0.0668909		OTOP2	1.26451	0.190879
CCDC166	1.42058	0.0260614		DKK2	1.2625	0.19789
TUNAR	1.42035	0.383469		KLHL38	1.26159	0.0600173
PDE1A	1.41931	0.000806967		FCRLA	1.26152	0.206193
NUAK1	1.41886	0.012989		SHISA9	1.26084	0.390107
SELL	1.41883	0.0830956		NEU4	1.26028	0.0535394
TRPC1	1.41877	0.0104862		LYG1	-1.25961	0.0304625
TLR10	1.41768	0.0509802		ADRA1A	-1.25945	0.0354923
DIO3	1.41686	0.180201		TMEM121	1.25935	0.030457
SLC38A11	1.41502	0.044096		TNS4	-1.25888	0.0176709
HOXA11	1.41479	0.157252		TINCR	1.25872	0.0756426
ENPEP	1.41385	0.00488654		ATP12A	-1.25803	0.172602
ADAMTSL1	1.41241	0.0642054		DAPP1	-1.25756	0.00578059
NCAM1	1.41211	0.0399682		TMEM114	1.25707	0.255077
LPO	1.41137	0.272219		TPSAB1	1.2569	0.184423
SYT3	1.41093	0.075838		CH25H	1.25633	0.051759
TNN	1.41062	0.00486434		OR2T33	-1.25612	0.106401
TWIST2	1.40876	0.0624988		HPR	-1.25495	0.127866
CYP39A1	1.40747	0.115721		OBSL1	1.25437	0.0359791
SEMA5A	1.40715	0.00475399		BMP5	1.25322	0.0704486
PRSS35	1.40595	0.287762		SLC30A2	1.25312	0.184133
DNAJB5	1.40593	0.0314435		GZMK	-1.25298	0.0657647
CRYBB2	1.4055	0.0984904		PABPN1L	1.25221	0.326899
HRC	1.4055	0.00596663		SLC2A12	1.25175	0.102376
MPEG1	1.40441	0.0202459		NRN1	-1.25126	0.145553
PIK3C2G	1.40429	0.264648		C9orf131	-1.25054	0.168788
RARRES2	1.40426	0.0432034		ZNF474	1.25047	0.0219519
MRO	1.40339	0.0250059		OR4C6	-1.25008	0.327571
HS3ST3B1	1.40319	0.0475481		OR52N5	-1.24944	0.234286
CYR61	1.40228	0.0151196		SPINK4	1.24917	0.384713
MPPED2	1.40169	0.170978		ATP8A2	1.24889	0.0199086
IFNL2	1.40165	0.089432		FXYD6	1.24736	0.0682262
FGF1	1.40105	0.0557614		PCDHB2	1.24714	0.120256
MUSK	1.40036	0.0408013		MALRD1	-1.24668	0.364
FOSB	1.4003	0.0148483		DCT	-1.24666	0.0678515
TMEM71	1.39952	0.120013		PLA2G4A	1.24661	0.183083
ANK1	1.39952	0.0208535		TTR	1.246	0.148422
MPP2	1.3993	0.0431821		CEACAM20	-1.24534	0.14703
RIPOR2	1.39804	0.0318785		PRDM6	1.24447	0.111826
NFATC4	1.39778	0.0368129		CMBL	-1.24401	0.00487484
MAGEE2	1.39749	0.114766		TMEM151B	1.24361	0.001655
GLT8D2	1.39723	0.0160942		HSPA2	1.24352	0.0151514
CCR7	1.39551	0.125459		TTC24	-1.24285	0.0270524
PURG	1.3953	0.0366818		AFF3	1.24285	0.050413
SLPI	1.39443	0.174415		44996	-1.24274	0.22018
KIT	1.3937	0.100243		TFR2	-1.24222	0.0177752
HOXA5	1.39368	0.0596056		SERTAD4	1.24203	0.0791882
CTTNBP2	1.39121	0.0646423		SV2A	1.24201	0.0030056
NANOS1	1.39111	0.124091		FCER1A	1.242	0.0618208
FAM92B	1.38901	0.117679		DUPD1	1.24139	0.330327
ZNF469	1.38772	0.093165		NINL	1.24138	0.0577763
AL121758.1	1.38761	0.0808038		RPRML	1.2408	0.506596
OPRPN	1.38727	0.651228		NEB	1.23984	0.0432631
AL160269.1	1.38516	0.0843791		NBPF6	-1.23816	0.0968259
COLEC12	1.38421	0.0247257		SCT	1.23518	0.0561106
MX2	1.38351	0.0145344		IL9R	-1.23499	0.00143779
NSG1	1.38341	0.200857		TNNT3	-1.234	0.200171
SYNDIG1	1.38327	0.119215		LDHD	-1.23349	0.0578844
PDZRN4	1.38207	0.164098		PTGER1	1.23182	0.0145144
ITM2A	1.38164	0.028059		FP565260.3	1.2312	0.0292559
C10orf90	1.3799	0.239149		ZNF736	1.23036	0.0937326
USH1G	1.37956	0.186992		LHFPL3	1.22914	0.118428
NRXN2	1.37947	0.0441825		ENPP6	1.22898	0.0350262
EDA2R	1.37945	0.0226661		PLAC8L1	-1.22835	0.0154237
ABCA13	1.37937	0.38827		C9orf84	1.2275	0.0525118
EMCN	1.37881	0.00247687		FGF7	1.22719	0.127754
CPAMD8	1.37872	0.199889		APOBEC4	1.22599	0.063373
SPARC	1.37838	0.0232118		BAAT	1.22583	0.241943
FZD8	1.37806	0.137461		TRIM36	-1.22535	0.0344172
CLMP	1.37804	0.00546412		ADORA3	-1.22512	0.0811582
CLEC18A	1.37607	0.118792		KCNJ5	-1.22491	0.0786893
COX8C	1.3721	0.102867		PI3	1.22458	0.0952156
DAAM2	1.37207	0.011871		TMEM236	1.22427	0.122086
FCMR	1.37187	0.082371		LSAMP	1.22407	0.102807
F2RL3	1.3717	0.0365034		IQCJ-SCHIP1	1.2238	0.0325411
IGSF9B	1.37142	0.219816		PRKD1	1.22336	0.100536
GIMAP6	1.36953	0.022191		ZNF683	-1.22323	0.182586
PLPPR1	1.36732	0.243092		MSMB	-1.22279	0.421733
EHD2	1.36617	0.015796		SORCS1	1.22182	0.103611
FZD2	1.36554	0.0348042		FAM153C	-1.22155	0.137619
POU5F1B	1.36489	0.00945818		MAGEE2	1.22142	0.336756
C1QL4	1.36467	0.0970431		LGR6	-1.21998	0.0678538
SYT15	1.36457	0.0455168		FSIP2	1.21907	0.106763
TPSB2	1.36441	0.193071		C12orf56	1.218	0.195942
CTRB2	1.36321	0.071853		HMGA2	1.21742	0.0460464
DLC1	1.36128	0.0113701		NXPH4	-1.21606	0.126942
GUCY1A1	1.36062	0.0229768		TPST1	1.21519	0.0413632
DPYSL4	1.35944	0.0598313		EPHA7	1.21135	0.0540455
PLEKHG4B	1.35802	0.0477196		RD3	1.20964	0.223821
THBD	1.35755	0.000243282		C6orf58	1.20959	0.0465866
NDUFA4L2	1.35399	0.0546323		AC005041.1	-1.209	0.0317893
SELENOV	1.35324	0.294143		FOXL2	-1.20891	0.392252
VAX2	1.35262	0.0825031		LY6G6D	-1.20884	0.153254
SNTB1	1.35181	0.037358		CPED1	1.20878	0.0489976
ROR1	1.35161	0.121258		CGNL1	1.20831	0.0782778
STAC2	1.35125	0.338066		HSPA4L	-1.20714	0.101224
KLRG2	1.35109	0.121658		VCX	-1.20709	0.0913496
OR2B2	1.35099	0.175807		CGB5	1.20706	0.30199
SLIT2	1.35086	0.0202843		ATCAY	1.20651	0.025191
LRRIQ4	1.35014	0.00933229		FTCD	1.20625	0.1057
LCNL1	1.34794	0.0892999		IL17REL	1.20616	0.180963
EGR1	1.34651	0.0566356		PDE4C	-1.20521	0.0025135
COLCA2	1.34642	0.302141		ACP7	1.20464	0.0562194
COL12A1	1.34617	0.100226		EDAR	-1.20451	0.204795
PPIAL4C	1.34584	0.131111		FAM90A26	-1.20425	0.462938
DMRT2	1.34561	0.261826		ATP13A4	1.2042	0.0853002
DEFB1	1.34553	0.198524		GLB1L3	-1.20407	0.196935
SLC22A3	1.34531	0.158801		TBC1D28	-1.20381	0.342535
RASIP1	1.3448	0.0208482		IFIT1B	1.20351	0.125374
FERMT2	1.34428	0.0216958		THRSP	-1.2031	0.267422
TAGLN	1.34401	0.00992185		NANOS2	-1.20143	0.207883
PQLC2L	1.34399	0.0755344		CNTNAP3B	1.20056	0.0357151
ANGPTL1	1.34374	0.0571118		DIO3	-1.20056	0.0581939
FGL2	1.34281	0.0242628		PIPOX	1.19999	0.196462
SLC35G5	1.34182	0.0734397		SLC12A3	-1.19987	0.0679994
FAIM2	1.34131	0.14584		PDLIM4	1.19985	0.0268667
KRT12	1.34114	0.306959		XKR9	-1.19759	0.138194
CD19	1.34082	0.104744		SMIM2	1.19745	0.079913
NAP1L5	1.34043	0.102451		SST	-1.19645	0.246317
MUC2	1.33887	0.119685		ATP4B	1.19644	0.303846
SYNC	1.33831	0.0452072		ZSCAN4	-1.19584	0.262222
NPR3	1.33693	0.198776		DUSP26	1.19582	0.156555
HTR1A	1.33655	0.322076		EVC	1.19532	0.0957477
TEX11	1.33444	0.0779326		CACNA1H	1.1951	0.0160102
PNLDC1	1.33241	0.222402		SPTLC3	-1.19495	0.0345915
GREM1	1.3324	0.140505		SUSD3	1.19493	0.0421935
GGN	1.3324	0.0329282		ZNF454	1.19483	0.0437747
CHSY3	1.33232	0.0809899		GSTA2	-1.19382	0.0276243
SIGLEC14	1.32892	0.113839		AL662820.1	-1.19365	0.320877
CCIN	1.32824	0.0101225		FHL1	1.19346	0.0818909
ADGRL1	1.32815	0.0780091		SLC28A3	-1.19273	0.0823959
FAM43B	1.3278	0.148638		CYP4Z1	-1.1926	0.15638
NR3C2	1.32773	0.0235887		ACTRT1	-1.1916	0.346606
ZNF831	1.32764	0.11006		FMN2	1.19154	0.19418
FGF18	1.32734	0.0516014		SULT1C2	-1.19152	0.135382
APLNR	1.32641	0.0294904		VGLL1	1.19078	0.209435
OSR2	1.32586	0.135685		CDK15	-1.1905	0.0634998
ERG	1.32516	0.0141844		NXPH3	1.19045	0.178317
SYPL2	1.32225	0.0147263		SHISA3	1.18932	0.0685327
ALLC	1.32156	0.0261156		DEFB4A	1.1878	0.332233
MYOM3	1.32129	0.00778561		SPOCK1	1.18758	0.291598
B3GNT9	1.31976	0.0117447		DLX3	1.18748	0.194284
ZNF835	1.3194	0.219406		FAM177B	1.18654	0.295281
SLC4A4	1.31924	0.073233		PXDNL	-1.18605	0.0197369
POU3F3	1.3177	0.501278		HP	-1.18604	0.423252
XKR5	1.31739	0.0638545		SDK2	1.18497	0.0961601
TNS4	1.31702	0.273778		CCL8	-1.18439	0.0772946
KCND3	1.317	0.221485		TSPAN11	1.18382	0.011861
EDNRA	1.31639	0.00870844		VWA3A	1.18371	0.0681811
GUCY1B1	1.31451	0.00761204		MYL9	1.18159	0.072391
THSD7A	1.3141	0.0308998		CLGN	-1.18113	0.133213
POU2F3	1.31305	0.210273		SLCO2A1	1.18104	0.0319376
MAML3	1.31288	0.017651		CSAG3	-1.18036	0.57833
SLC8A3	1.31232	0.0918222		MUSK	1.18024	0.276949
RNF112	1.31215	0.0550638		SGSM1	1.18021	0.0236452
CNRIP1	1.31209	0.0103		TTC25	1.17965	0.00344246
APELA	1.31158	0.124304		C3orf14	1.17959	0.132189
TGFBR2	1.31074	0.0168777		RBPMS	1.17895	0.00397547
S1PR5	1.31056	0.108239		SERPINI2	1.17844	0.351048
HTR2A	1.30982	0.278495		CTAGE1	1.17844	0.351048
ARX	1.30874	0.181972		DRD1	1.17798	0.184627
RAD51C	1.30867	0.0513873		ART1	-1.17785	0.232744
KIRREL3	1.30834	0.154226		DNASE2B	-1.17751	0.0656056
CYP11A1	1.30805	0.0484029		CTNNA2	-1.17675	0.193645
CRTAC1	1.30724	0.339968		GAS1	1.17601	0.295814
IGDCC4	1.30676	0.0681326		REEP2	1.17527	0.0177066
CDHR1	1.30664	0.126683		ELAVL3	1.17477	0.0456511
ANGPT1	1.30635	0.141501		SLC18A1	1.17352	0.228363
CYP2W1	1.30468	0.322566		SMYD1	1.17072	0.320036
NPR2	1.30204	0.00286012		SLC1A7	1.1707	0.17961
ZIC3	1.30186	0.68495		PCP4L1	1.16987	0.102549
CERS4	1.30121	0.0976958		CADM1	1.16946	0.0494649
TIMP2	1.29993	0.0187478		IFITM5	-1.16941	0.259374
THSD7B	1.29898	0.0373306		ZNF529	1.16939	0.0545184
SLC12A1	1.29783	0.29214		ALCAM	-1.16898	0.00985408
PDLIM3	1.2975	0.0251294		PRICKLE1	1.16876	0.112832
BTBD11	1.29699	0.158318		CDH19	1.1685	0.143088
ZEB1	1.29589	0.00898493		RERG	1.16839	0.08066
HOXD1	1.29562	0.054032		VNN1	1.16688	0.252562
MUC19	1.29513	0.389917		GRP	1.16657	0.172763
ADCY2	1.29511	0.113625		ESPN	1.16593	0.0637195
TLR7	1.29499	0.0468554		EPHA6	1.16582	0.360265
CALB2	1.29459	0.32756		GOLGA8J	1.1656	0.211661
TBXA2R	1.29456	0.0212937		KRTAP3-1	1.16528	0.362321
NR5A2	1.29413	0.0146038		ACKR2	1.1647	0.0464763
CACHD1	1.29354	0.0329401		C7orf57	1.16462	0.238974
CAVIN1	1.29295	0.0129684		EGR3	-1.16447	0.0487665
CD34	1.29214	0.00284628		MCOLN2	-1.16396	0.0697978
INSYN1	1.29204	0.0865732		TPM2	1.16374	0.0337171
LANCL3	1.29017	0.109595		HOXD13	1.16353	0.264752
MAGEL2	1.28989	0.0309686		C1orf127	-1.16352	0.0321802
C14orf132	1.28817	0.2481		SLCO1C1	-1.16266	0.0135351
CLIC5	1.28783	0.0510054		COL26A1	-1.16259	0.0524994
FEZF2	1.28629	0.491848		TCEAL7	1.16185	0.0576317
NOTUM	1.28492	0.432873		TNNI3	1.16154	0.0592856
IL2	1.28459	0.212794		EMID1	1.16113	0.0298888
SEZ6L2	1.2845	0.0829098		MPV17L	1.1603	0.185859
POU2AF1	1.28442	0.14015		SERPINA11	-1.15921	0.314242
CLPS	1.28427	0.0922903		TBX18	1.15919	0.192078
ZBTB7C	1.28377	0.199867		CDHR2	1.15872	0.0825692
PRKG1	1.28364	0.0171001		KAAG1	1.15849	0.130956
BEAN1	1.28326	0.0723044		MYO3B	1.15757	0.0565866
PLAGL1	1.28281	0.0398914		MUC12	1.15742	0.252292
MELTF	1.28271	0.108013		CCL11	1.15701	0.0570674
PYGO1	1.2822	0.118545		EBF4	1.15698	0.0150022
CLEC17A	1.28021	0.0806792		SMO	1.15635	0.027252
TRIM50	1.28019	0.0834087		TLX2	-1.1561	0.0174642
CSRNP3	1.27996	0.158871		ARNT2	1.15607	0.100414
JPH4	1.27983	0.0179745		LHFPL1	-1.15605	0.109872
HHIP	1.27961	0.199846		FFAR2	1.15558	0.0729736
TF	1.27959	0.118083		ARL11	1.15446	0.0870153
EML1	1.27872	0.0270122		SFTPA1	1.15412	0.359412
TLL2	1.27826	0.0465109		SLC13A1	-1.15399	0.206712
VCAN	1.27807	0.0455376		GNRH2	-1.15396	0.00139026
FHL5	1.27788	0.0460458		GALNT14	1.15333	0.17375
ROR2	1.27775	0.0315269		RGS5	1.15302	0.0132985
PTH2R	1.27772	0.355398		MEIOC	-1.15266	0.00404241
CAPN11	1.27725	0.0337054		MTFP1	-1.1521	0.00251467
BEX1	1.27711	0.13213		INSM1	-1.15203	0.218218
ABTB2	1.27655	0.0533101		SPATA3	1.15159	0.360293
SPDYE4	1.27615	0.260719		LKAAEAR1	1.15012	0.224994
NFASC	1.27566	0.186449		PRCD	1.15004	0.0488804
BASP1	1.27545	0.0225772		SCARA3	1.14905	0.0430449
ANKK1	1.27531	0.126876		TKTL1	1.14892	0.0691579
BTNL2	1.27429	0.0486465		ZNF568	1.1489	0.0783018
HSPA12B	1.27416	0.00834236		TMPRSS5	1.14888	0.0499351
KCNA1	1.2714	0.146021		ACSM4	-1.14887	0.0139267
RGS5	1.27121	0.0033822		GAP43	1.14861	0.20992
RSAD2	1.27108	0.102201		ZNF331	1.14834	0.0769639
IGSF5	1.27097	0.11812		ITLN1	1.14813	0.336874
VSTM2B	1.2704	0.250403		SCD	-1.14789	0.0129025
LUZP2	1.27012	0.239047		SNCA	1.14756	0.0813647
OR1N1	1.26907	0.152878		SPATA22	1.14748	0.217015
NCR3	1.26884	0.151471		GZMA	-1.14669	0.103595
ITM2C	1.2683	0.0212736		C18orf63	1.14638	0.362116
EPHB2	1.26801	0.1111		CHST3	1.14635	0.0518176
UNC5C	1.26779	0.139114		RSPO3	1.14626	0.269923
EEF1A2	1.26729	0.418414		KLF14	1.14594	0.125325
EBF3	1.2672	0.0310923		PDZRN3	1.14586	0.0642024
LRRC32	1.26667	0.00405316		TSPYL5	1.14555	0.0956088
SERPING1	1.26658	0.00383308		TUBA4B	-1.14545	0.00195188
ADAMTS2	1.26639	0.0384971		SFN	-1.14529	0.000218188
PTPRN2	1.26595	0.027148		MAGEA10	1.145	0.460681
ANTXR1	1.26558	0.0414617		ZNF311	1.14453	0.03711
HIC1	1.26542	0.00551364		PBX4	-1.14408	0.00529743
MYADM	1.26322	0.00839095		CABP2	1.14381	0.459831
MFAP2	1.2631	0.125895		COL8A1	1.14333	0.220479
RASGRF2	1.26271	0.00568137		PNLIP	1.14211	0.363617
KRTAP17-1	1.26242	0.308375		TMPRSS7	1.14107	0.0455714
ADCY4	1.26216	0.0217724		LOXL4	1.14101	0.0639367
CLEC2L	1.2616	0.362984		CKB	1.14098	0.163197
DRICH1	1.26136	0.0628033		CHRNA1	1.14093	0.0282562
FBLL1	1.26116	0.14141		FAM167A	1.14075	0.0453311
F10	1.25966	0.0247307		SAMD5	-1.14055	0.109398
ITGA10	1.25839	0.0320727		WFIKKN2	1.13973	0.0879822
PTPRB	1.25719	0.00062296		KCNG1	1.13953	0.0966464
PPFIA3	1.25618	0.0593369		LRRIQ3	-1.13914	0.00626205
KRTAP5-7	1.25563	0.258557		LHX5	1.13903	0.266904
VSNL1	1.25554	0.251429		ANOS1	1.13844	0.188913
KCNMB4	1.25499	0.0647278		LRTM2	1.13706	0.181813
PBX3	1.25477	0.0120315		HOPX	1.13703	0.176763
GAB2	1.25476	0.010695		ZNF649	1.13594	0.0427208
NES	1.25452	0.0843253		ACBD7	-1.13533	0.0516126
VWF	1.25399	0.0163433		OLFM4	-1.13531	0.380976
ADGRG7	1.25392	0.2898		RIMS2	-1.13485	0.262426
LRRN2	1.25288	0.163185		SLC10A4	1.13484	0.0619052
NTF3	1.25277	0.344374		NXPE4	1.13428	0.361566
WNK4	1.25227	0.116667		GNGT1	-1.13362	0.343875
NYAP1	1.25181	0.108637		RGN	1.13288	0.111299
SPINK13	1.25152	0.486866		SERPIND1	1.13249	0.139166
SHROOM2	1.25131	0.0377726		PLXNB3	1.13195	0.174701
SCN2B	1.25067	0.0564146		RBP3	-1.13143	0.0519429
ADAMTS19	1.25037	0.310408		MPPED2	1.13081	0.130607
COL9A3	1.25028	0.213286		FCER2	1.13057	0.271889
FCRL3	1.24934	0.184673		FAM3B	1.12915	0.298255
SEMA6B	1.24764	0.0137185		MYLK	1.12895	0.0572402
BEND6	1.24758	0.0710363		SPAAR	-1.12847	0.0159328
SELE	1.24564	0.00683115		FOXL1	1.12834	0.0309022
GP1BA	1.24525	0.0688166		RGS17	1.12798	0.012791
FILIP1	1.24514	0.000556092		DTNA	1.12631	0.134964
TPO	1.24471	0.15467		SYNM	1.12621	0.111536
BHMT2	1.24363	0.0555401		SLITRK4	-1.12499	0.260213
KRT15	1.24361	0.272169		KCNQ1	-1.12307	0.00411424
BGN	1.24108	0.0617483		GSDMA	-1.12246	0.0122823
GALR3	1.23883	0.0396844		ST6GALNAC4	-1.12182	0.00250753
IGFBP4	1.23859	0.0194915		ACKR1	1.12152	0.314407
CXCL6	1.23846	0.0559064		ABCA3	-1.12134	0.091035
NKAPL	1.23696	0.0299008		KRTAP4-8	1.12101	0.371132
BCL11A	1.23687	0.254098		NHLRC4	1.12063	0.003981
VPREB3	1.23603	0.0790437		C8orf74	-1.12018	0.146498
LRP1	1.23537	0.0214908		MAL	1.12012	0.199783
ARHGAP6	1.23533	0.0103024		CHI3L2	1.12011	0.118688
GALNT4	1.2349	0.0230058		PRKAA2	1.11997	0.234561
TENM3	1.23458	0.218714		ISLR2	1.1197	0.167712
DAGLA	1.23406	0.0409501		SLC22A10	1.11939	0.371714
JCAD	1.23353	0.00564705		CNDP1	-1.1193	0.198198
MACROD2	1.23317	0.031089		CTAG2	1.11915	0.37282
PLCB1	1.23285	0.0909651		BRSK1	1.11844	0.00784946
DNAH8	1.23268	0.0360399		NR1H4	-1.11739	0.333964
IFI16	1.23233	0.00620186		CBFA2T3	1.11732	0.0997248
SPOCK3	1.2321	0.457614		SLC6A19	1.11723	0.17081
WNT6	1.23187	0.176065		RHAG	1.11653	0.372746
C3	1.2312	0.0980986		HOXD9	1.11643	0.0362912
TCF4	1.23093	0.0192279		ZBTB10	1.11633	0.0496152
NEGR1	1.23017	0.0175472		TRPV3	1.11547	0.142832
SOST	1.22948	0.0981042		ALOX15B	1.11543	0.191751
TMEM121	1.22929	0.0483279		ELAVL4	1.1136	0.0393516
APLN	1.22921	0.133175		WDR17	1.11359	0.143093
SLC6A14	1.22862	0.321055		POPDC3	1.11281	0.092
GIMAP7	1.22815	0.0318025		DZIP1L	1.11276	0.0883523
ACTA2	1.2279	0.0121002		AC008770.2	-1.11191	0.167358
THY1	1.22736	0.0182411		EDN1	1.11188	0.0780139
SAMD11	1.22686	0.176832		FIGLA	1.11186	0.374436
CTXN3	1.22611	0.444067		GSTO2	-1.11179	0.00567328
SLITRK6	1.22555	0.356762		LARGE2	1.11092	0.152294
ART5	1.22343	0.0658586		CDKN2B	1.11073	0.0888871
CHRM4	1.22278	0.0554419		AC243756.1	1.10953	0.33095
ACAN	1.22275	0.28479		CNR1	1.10941	0.193549
JAM2	1.22095	0.0417777		C7	1.10853	0.298735
GCKR	1.22055	0.137678		MDP1	-1.10792	0.165476
FAM110D	1.22033	0.00769187		GABRG2	-1.10749	0.103973
CLEC6A	1.22029	0.129351		ZNF525	1.10698	0.032008
NBEA	1.21915	0.0260086		PADI1	1.10606	0.092574
FFAR1	1.21797	0.0964997		RLN1	-1.10591	0.0816079
NYNRIN	1.21704	0.0466422		GAPDHS	1.1058	0.15006
DLX5	1.21687	0.347638		CHRFAM7A	-1.1055	0.124893
CDK6	1.21665	0.0369337		DPYSL3	1.10546	0.118541
PECAM1	1.216	0.00424862		SFRP5	-1.10535	0.572174
IQCA1	1.21545	0.263318		DCDC2	-1.10535	0.203998
C3orf30	1.21452	0.264766		AC004687.2	-1.1053	0.0767821
KLF5	1.21408	0.108485		STEAP1B	1.10481	0.0297743
OR1L8	1.21286	0.390215		CILP	-1.10436	0.398038
PLPP4	1.21138	0.235129		SCARA5	1.10396	0.190636
ARMH4	1.2113	0.065888		AC069444.2	-1.10277	0.377752
CYTL1	1.20961	0.0347628		FGF11	-1.10192	0.0373889
UNC80	1.2095	0.18475		MAT1A	-1.10114	0.106931
CCL16	1.20947	0.172952		UBE2Q2L	1.10105	0.152009
MATN4	1.20915	0.146906		CELF3	1.10079	0.233059
PCDHB15	1.20781	0.0727354		TMEM72	1.10041	0.0564473
SERPINA4	1.20655	0.18408		EYA4	1.09947	0.132892
H3.Y	1.20617	0.362916		SHH	1.09904	0.0585064
UTRN	1.20606	0.00286735		LHX9	1.09902	0.235327
GDF7	1.20603	0.159953		LIF	-1.09821	0.000942064
PTN	1.20352	0.2043		GPR45	1.09791	0.0388577
TGM7	1.20233	0.312703		GCSAML	1.0973	0.137359
STXBP5L	1.20179	0.238113		ALOXE3	-1.0971	0.0390653
FLI1	1.20022	0.0184869		TMEM74	1.09664	0.0442421
RCSD1	1.19793	0.0431718		WNT4	1.09534	0.0770081
GPR158	1.19775	0.207122		CCND2	-1.09459	0.043903
CHST3	1.19626	0.0261331		SULT1C3	-1.09421	0.301196
RECK	1.1961	0.000659938		DPPA4	-1.09226	0.14013
EHD3	1.1961	0.018689		ZP1	-1.09189	0.0247256
FAM107A	1.19582	0.231383		CNTNAP1	1.09183	0.0195795
C6	1.1958	0.0965447		MAOB	1.09083	0.29313
TLR8	1.19485	0.137168		TEX101	-1.09054	0.0832504
OR1E1	1.19436	0.531422		ANKFN1	-1.08997	0.106379
KIAA1024L	1.19174	0.388129		SCYGR6	1.08977	0.237039
RBPMS2	1.19125	0.10551		SOD3	1.08867	0.100955
ASIC1	1.19121	0.0858431		STAG3	1.08839	0.0757875
MAPK8IP1	1.19103	0.0214751		RASA4B	1.08789	0.00333979
SOD3	1.1904	0.0547539		AC004922.1	-1.08742	0.00208336
LOXHD1	1.18889	0.0564053		APOD	1.08735	0.197271
CNTNAP3B	1.18878	0.193657		CADM3	-1.08603	0.209437
STARD6	1.18829	0.0756052		PPY	1.08511	0.45697
BCL6B	1.18763	0.00993588		NRGN	-1.08476	0.000253801
SLC51B	1.18738	0.0741901		ZFR2	1.08475	0.0155004
CHADL	1.18713	0.106642		NR0B1	1.0844	0.435618
MLNR	1.18612	0.190668		FAT4	1.08406	0.0469079
TIFAB	1.18361	0.117417		IGFL1	1.08354	0.136181
CALCRL	1.1836	0.0482596		SREBF1	-1.08303	0.000980208
CTF1	1.1819	0.0447246		SLC16A4	1.08292	0.0266941
TRIL	1.18181	0.0267537		DCC	-1.08251	0.0178865
FGF13	1.18116	0.2106		TTC9	-1.08144	0.053151
LMO2	1.18101	0.00565972		REG1A	-1.08083	0.540901
NTS	1.18077	0.714321		BRDT	-1.07954	0.19397
PTPRN	1.18074	0.187208		TCP10L2	1.07928	0.0789492
EFEMP2	1.18042	0.00452104		CLUL1	1.07925	0.0731929
CLEC18C	1.17958	0.10517		GPRC5D	-1.07866	0.0276041
H2BFM	1.17941	0.23345		HIST1H2BB	-1.07839	0.0730238
NOX4	1.17919	0.0782407		TRIM9	1.07788	0.114519
ZNF843	1.17876	0.0356717		MRAP	1.07766	0.0601991
KLF15	1.17786	0.0998144		FAM184A	1.07756	0.113259
TRHDE	1.17709	0.407018		KIF5A	1.07752	0.0922333
TBC1D29	1.17693	0.0491048		DIABLO	1.07744	0.165634
PLSCR4	1.17682	0.0219571		HMCN2	1.07683	0.0606033
SLC22A2	1.17641	0.302423		SLC39A5	1.07669	0.186935
PRSS41	1.17613	0.528299		ERP27	1.07666	0.160478
ERBB4	1.17612	0.321881		MGAT4C	-1.07609	0.311239
PSAPL1	1.17569	0.466615		ZFP57	-1.07604	0.147057
CMBL	1.1755	0.181202		PCDHA11	1.07563	0.0705328
PTPN14	1.17449	0.0116845		STXBP5L	1.07563	0.172865
WFDC5	1.17394	0.14679		DOK5	1.07544	0.168479
SLC1A7	1.1739	0.102042		FRMD6	1.07539	0.0985153
ANGPTL4	1.17304	0.0921264		RP1	-1.07504	0.237652
CHRFAM7A	1.17272	0.0797256		FAM19A5	1.07479	0.124549
PDE7B	1.1725	0.149835		ZSCAN18	1.07473	0.121031
CD93	1.17234	0.00732737		GABRQ	1.07369	0.322645
HRASLS5	1.17215	0.340249		ANGPTL8	-1.0736	0.0163164
KCNJ9	1.17168	0.0633725		FOSL1	-1.0734	0.0387736
FAM180A	1.17158	0.321729		PRDM13	-1.07331	0.265465
LPAR4	1.17097	0.198593		PPP1R14A	1.0728	0.0298424
CXorf36	1.17072	0.00683353		SALL2	1.07277	0.133637
BCL11B	1.17062	0.150592		SLC26A4	1.07192	0.00949398
LTA	1.17048	0.102517		MT-ND6	1.07179	0.0144694
RCAN2	1.17005	0.0188124		OR52W1	1.07173	0.389296
FGFR2	1.16982	0.126488		AC008750.8	1.07064	0.243401
THEMIS	1.1696	0.13061		GOLGA6L7	-1.07004	0.243294
FBN3	1.16823	0.400781		KCNA7	1.0699	0.243248
VGLL1	1.16722	0.347698		TH	1.06978	0.149051
WNT5B	1.16614	0.156726		FCRL1	1.06905	0.311908
NKPD1	1.16573	0.0380317		CCDC184	1.069	0.0757902
TMEM132C	1.16431	0.192112		MUC5B	1.06887	0.400757
LPAR1	1.16429	0.134393		PIWIL1	-1.06804	0.378806
HHATL	1.16411	0.17632		SNCAIP	1.06746	0.0514427
COL5A3	1.1635	0.041315		TMEM40	1.06659	0.0990885
FEZ1	1.16247	0.0655492		FYB2	-1.06586	0.162511
CACNA1C	1.16239	0.0165269		CAND2	1.06558	0.112482
TOX	1.16222	0.179265		RPL22L1	-1.06555	0.0153784
LMCD1	1.16195	0.0406581		CHRM4	1.06501	0.175423
ABRA	1.16186	0.0337654		RAI2	1.06494	0.0612976
LRRK2	1.16095	0.010715		CLDN10	1.06485	0.257266
DPYSL3	1.15987	0.0684907		HES2	1.06465	0.0240218
CHRD	1.15842	0.161346		GDF7	1.06456	0.0692348
ACVRL1	1.15807	0.00275181		ZKSCAN7	1.06448	0.0529563
FSTL1	1.15802	0.0226295		FOXC1	1.06437	0.197789
BMP5	1.15785	0.531319		PGR	1.06404	0.128068
KCNQ4	1.15666	0.200821		C14orf132	1.064	0.14234
NFATC1	1.15662	0.101132		ANKS1B	1.06378	0.108641
LMX1B	1.15617	0.168099		LRRC15	1.06369	0.251779
SIM2	1.15605	0.248823		IL36A	-1.06337	0.392467
KDELC2	1.15496	0.00378021		IL12B	-1.06294	0.133094
GPNMB	1.15483	0.077165		GALNT17	1.06175	0.132795
CTNNAL1	1.15384	0.0771504		SELENOV	1.06171	0.3931
SLC28A1	1.15375	0.318459		MSX1	-1.06069	0.0266225
ETV3L	1.15372	0.360852		CBR3	-1.06054	0.00548737
NID1	1.15354	0.0906016		C16orf54	1.06048	0.180018
IKZF1	1.15327	0.0768051		EPHB2	-1.06018	0.0261262
CER1	1.15307	0.439397		FCRLB	1.06002	0.0617698
GABRB2	1.15279	0.272266		SLITRK5	1.05936	0.156544
C20orf202	1.15262	0.0473151		ALDH6A1	-1.05899	0.00339681
KRTAP12-4	1.15257	0.381231		SIAH3	1.05863	0.18326
OPN1MW	1.15257	0.381231		KCNK2	-1.05838	0.217848
OPN1LW	1.15257	0.381231		CCDC196	-1.05792	0.189494
MMP10	1.15166	0.362778		SLC26A7	-1.05756	0.167298
TGFB3	1.15159	0.0381511		PHF7	-1.05737	0.0103531
SLITRK3	1.15073	0.457567		UBE2QL1	1.05588	0.242262
NAALADL2	1.14967	0.106547		COL22A1	1.05581	0.12468
NAP1L3	1.14921	0.116873		OR52I1	-1.05536	0.254009
AASS	1.14805	0.0698728		PAX3	-1.05531	0.600477
RCOR2	1.14783	0.0644062		KCNA10	-1.05531	0.385324
NRCAM	1.14761	0.257237		CADM2	1.05516	0.200584
SLC2A9	1.14676	0.0109001		ALDH3A1	-1.05507	0.120005
CAVIN2	1.14665	0.122149		HAGHL	-1.05463	0.00675718
PLVAP	1.14646	0.00835514		C8orf88	1.0545	0.0702915
ZPLD1	1.14634	0.350953		UPK2	1.05423	0.257936
HOXD3	1.14621	0.0053		GSTM4	-1.05378	0.00941769
ETV1	1.1444	0.015945		ARTN	-1.05371	0.000573418
HTR2B	1.14362	0.053046		DGKB	1.05317	0.120403
PLN	1.14271	0.126574		SATB1	1.05247	0.0378825
ADGRB3	1.14208	0.26883		PDZK1	1.05186	0.0644742
MRAP2	1.13985	0.130402		SULT1A2	1.05162	0.0561379
FCN3	1.13949	0.0216743		MS4A2	1.05146	0.134799
C11orf53	1.13947	0.41815		SEC14L5	1.0512	0.109585
XYLT1	1.13927	0.160436		SVOP	1.05094	0.0577424
CPNE8	1.13888	0.0271365		GRPR	1.05045	0.169432
GALNT16	1.13884	0.276401		FCRL4	1.05033	0.327889
ALPL	1.13852	0.130217		C2orf66	-1.05008	0.157173
CDKN1C	1.13831	0.024539		OCA2	1.05002	0.256571
ARHGAP5	1.13732	0.024821		TUBB2B	1.04981	0.094549
KALRN	1.13701	0.0488563		SSC5D	1.04945	0.190266
AC006059.2	1.13652	0.030029		RSPO4	1.04924	0.273711
SALL1	1.13547	0.113087		ADAMDEC1	1.04777	0.157956
EPAS1	1.1352	0.00901569		SLC6A16	1.04765	0.0539703
RASL12	1.13467	0.0110606		TM4SF4	1.04709	0.272827
CAV1	1.13444	0.0133779		RNF165	-1.04683	0.117631
RASSF2	1.13417	0.0302745		HDC	1.04591	0.0574701
FAM84A	1.1341	0.192738		CXCR5	1.04573	0.367273
CNTN4	1.13408	0.188921		GPC5	-1.04549	0.213669
CRIP2	1.13403	0.0865162		MOV10L1	1.04461	0.0738344
INKA1	1.13159	0.0123157		SLC2A7	1.04418	0.310599
LAMA2	1.13149	0.126571		NIPAL4	1.04379	0.14317
HOXA3	1.13063	0.244429		KNG1	1.0425	0.0347118
KIAA1324L	1.13027	0.15648		KIAA1211	1.0423	0.134538
CDKN2C	1.12935	0.11302		DACT1	1.04221	0.124646
PTGER2	1.1291	0.114577		NETO1	-1.0422	0.188392
KCTD12	1.12812	0.0216385		FRMPD1	1.04199	0.120016
ST8SIA2	1.12705	0.219377		KISS1R	-1.04163	0.197533
FAM90A1	1.12695	0.238426		TEPP	1.04161	0.0155966
SIX3	1.12663	0.438589		FOXI2	1.04148	0.326326
SH2D3C	1.12632	0.00666461		P4HA3	1.04131	0.143311
LGR4	1.12619	0.103455		TNC	1.04036	0.139616
PRPH2	1.1248	0.0792034		GPR15	1.04035	0.156626
MEF2C	1.12318	0.00149174		SORBS1	1.03982	0.0846192
CD48	1.12314	0.127549		TPTEP2-CSNK1E	-1.03976	0.401558
C1QL3	1.12292	0.141845		MGST1	-1.03968	0.00164074
ELFN2	1.12246	0.2131		HTR2C	-1.03952	0.737834
DST	1.12147	0.019563		WFDC12	-1.03929	0.0570623
PYHIN1	1.12121	0.187088		FBLN1	1.0392	0.215538
CCDC42	1.12	0.0313609		FRMPD4	1.0391	0.143113
DIXDC1	1.11995	0.0136812		AC068831.7	-1.03844	0.0123483
TNFRSF13B	1.11977	0.175476		ZNF518B	1.03827	0.171635
RGN	1.11823	0.160648		ZNF134	1.03769	0.103714
LCK	1.11776	0.131044		ST18	-1.03745	0.195214
ITGB1	1.11773	0.00311262		TAS2R5	1.03692	0.0502256
SEMA3D	1.11755	0.152667		LGALS12	-1.03662	0.368791
GOLGA8R	1.11742	0.0138488		LRGUK	-1.03646	0.0446281
P2RY14	1.11709	0.0608482		FBLN5	1.03631	0.134958
ANKRD20A4	1.11686	0.0691547		HEPHL1	1.0362	0.187225
SIT1	1.11528	0.0831232		PCDH19	1.03612	0.196544
SAMD4A	1.11523	0.0256743		TRPC4	1.03599	0.027626
SLITRK1	1.11495	0.352349		IL23R	1.03598	0.0210563
B3GALT2	1.11476	0.0624316		BHLHE22	1.03522	0.0768683
LHX6	1.11444	0.0491935		NRCAM	-1.03483	0.17209
CCL8	1.11238	0.274052		EML1	1.03467	0.0230809
RCN3	1.11218	0.0819202		COL8A2	1.03455	0.191965
ECE2	1.11213	0.44888		LILRA4	1.03433	0.260448
OR5AU1	1.11213	0.433515		RHCG	1.03313	0.169096
CCDC85A	1.11188	0.134372		MROH6	-1.03312	0.0097501
FCRL6	1.11091	0.120582		SSTR4	1.03225	0.257479
ABCB5	1.11046	0.279097		FAM19A1	1.03191	0.104795
PRSS38	1.11032	0.124492		KIAA1755	1.03183	0.100905
MMP23B	1.10835	0.0880518		DIRAS1	1.03124	0.117799
HEG1	1.10804	0.0569964		ABCB4	1.03116	0.0505463
SRPX	1.10783	0.0860367		GAS6	-1.03102	0.000454618
COX4I2	1.10745	0.0269262		ADAM28	1.03072	0.0697464
ZNF334	1.10606	0.219777		CBLN2	1.03069	0.0955778
KCNK5	1.10575	0.181035		SLC19A3	1.03009	0.155619
CEACAM21	1.10555	0.124141		BMPR1B	1.03008	0.262282
TMEM47	1.10543	0.158367		MFAP2	1.02948	0.0850256
PCDH17	1.10465	0.0117502		NMB	-1.02909	0.00875236
LGALS2	1.10461	0.118956		ITPRID1	1.02891	0.20071
C17orf51	1.10453	0.0340185		THPO	1.02827	0.0533286
DMGDH	1.10437	0.043342		XKR7	-1.02755	0.155238
TRAT1	1.10427	0.177108		CDH15	1.02752	0.10294
EFS	1.10401	0.0870419		TEX52	-1.02743	0.041052
MMP28	1.10352	0.00980372		MYOG	1.02719	0.406481
ABCA4	1.10343	0.381338		SDK1	1.02716	0.107242
ZNF385D	1.10213	0.0687555		CCNO	-1.02555	0.0123815
PCDH12	1.10203	0.0134189		CYP2B6	1.02551	0.245099
P2RY10	1.10199	0.145416		CNIH3	1.02449	0.0639969
TNR	1.1018	0.110228		SHISA4	1.02434	0.0398704
UTS2B	1.10145	0.0501576		CACNG4	1.0238	0.298156
GADD45B	1.10088	0.00709654		CD79A	1.02332	0.249108
PAPPA2	1.10029	0.106668		NOD2	1.02292	0.065144
SHC4	1.09975	0.330541		KCNMB1	1.02282	0.177725
CCL19	1.09879	0.385616		ROBO1	1.02222	0.0612143
EOMES	1.09879	0.17215		IFNL1	-1.02164	0.0908713
CREB5	1.09859	0.0611576		ADGRG7	1.02101	0.302152
PPP1R17	1.09791	0.189867		GRIK3	1.02086	0.0893106
FHL2	1.09785	0.0983737		PLAC8	1.02083	0.133054
ABCA9	1.09772	0.155588		ROPN1	-1.02049	0.298294
OR5H6	1.09761	0.415841		RAET1E	-1.02047	0.0226012
JPH3	1.09722	0.199586		TEX11	1.02027	0.0525644
ATP11B	1.09705	0.00943902		HIF3A	1.02008	0.143169
MRAP	1.09649	0.0336265		TPSB2	1.02005	0.234379
CLEC4D	1.096	0.245857		CNTD2	-1.02004	0.108886
OSR1	1.09578	0.347584		CPA5	1.01999	0.108602
LILRA4	1.09569	0.271464		GSTA1	1.01984	0.214689
GNA14	1.09466	0.110604		ADRA2B	1.01949	0.0398055
ADAMTS5	1.09461	0.0485538		CALCB	-1.01909	0.352518
LRIG3	1.0946	0.0431146		PARD6A	-1.01899	0.00996297
PPP5D1	1.09432	0.0232967		PCDHB11	1.01875	0.146699
PLXNA2	1.09324	0.129971		CES3	-1.01839	0.0460186
WASF3	1.09269	0.0818576		PTH2R	-1.01834	0.50903
PDZRN3	1.09194	0.218854		MMRN1	1.01791	0.238268
CCDC116	1.09143	0.0924219		MATR3	-1.01777	0.165616
ELFN1	1.09143	0.00593577		LAMC3	1.01761	0.0296845
ACE	1.09131	0.0676251		MAPK4	1.01721	0.227415
FAM13C	1.09124	0.120174		ANKUB1	1.01682	0.410588
ADAM30	1.09074	0.403528		ARPC4-TTLL3	1.01682	0.410588
OR2AE1	1.09034	0.25119		SLC18A3	-1.01681	0.528951
GIMAP1	1.09031	0.039854		ASPA	-1.01651	0.185788
SV2A	1.08973	0.136841		VXN	-1.01621	0.41083
HMCN1	1.08969	0.234182		HMX3	-1.01603	0.385662
APOL4	1.08956	0.0928887		PELI2	1.0159	0.0510379
PEAR1	1.08938	0.0109494		TNFRSF11B	1.01575	0.186374
KIAA0408	1.08833	0.442313		PCED1B	1.01563	0.060686
CENPVL3	1.08691	0.543744		MARK1	1.01536	0.166852
KCNE1B	1.08654	0.242165		ELOVL4	1.01487	0.0408072
LIN28B	1.0859	0.604342		HTR1D	-1.0145	0.18541
GLIPR2	1.08576	0.0185747		PRLHR	-1.01449	0.109113
FLT4	1.08517	0.0161872		CIDEC	-1.01429	0.220275
PHOX2A	1.08465	0.32838		CCDC8	1.01404	0.142157
CD79B	1.08412	0.103163		GLI3	1.01399	0.173282
LCN1	1.08373	0.106135		BIK	-1.01394	0.00410565
RGS18	1.08323	0.134437		FAM92A	1.01368	0.00576515
LRRTM2	1.08299	0.0806524		BANK1	1.01346	0.190835
PLIN4	1.08199	0.178949		NRSN1	1.01333	0.453006
FABP7	1.08168	0.594807		MYOT	1.01331	0.10129
GJA5	1.08045	0.0590475		RTP5	1.0133	0.109088
PRDM16	1.08003	0.0105293		KLHL5	1.01292	0.0285584
ATP1A2	1.07964	0.230217		AFM	1.01248	0.405539
OOEP	1.07927	0.487291		SLC1A2	1.01228	0.0643598
MUC21	1.07879	0.326225		REP15	1.01227	0.221826
GOLGA8M	1.07728	0.059422		CBX6	1.01205	0.0405673
SPEM1	1.07669	0.260895		PRPH2	1.01191	0.0886744
FAM198B	1.07639	0.0990335		NES	1.01188	0.0155383
HHIPL1	1.07606	0.0475861		ICOSLG	-1.01158	0.0222885
TLX2	1.07573	0.188442		TCEAL6	-1.011	0.0518417
CLDN5	1.07566	0.0682628		SULT1E1	1.01067	0.345076
SLC12A3	1.07522	0.136737		AC021097.3	1.01066	0.175708
CYYR1	1.07517	0.123286		FAM153B	1.00998	0.110988
ZNF114	1.07513	0.232482		TAC3	1.0097	0.140163
ADCYAP1R1	1.07507	0.169176		ZNF550	1.0081	0.083011
CRISPLD1	1.07486	0.239878		NXPH2	-1.00773	0.414223
CA12	1.07466	0.254765		LCE1C	-1.00766	0.266619
MEX3B	1.07334	0.0748473		KRT12	-1.00668	0.190757
CXCR3	1.0733	0.180323		LCK	1.00566	0.214
SLC2A10	1.07235	0.0479007		ADH6	-1.00553	0.138507
SMIM10L2B	1.0716	0.0984011		PI16	-1.00544	0.400178
FOLR2	1.07153	0.128122		C12orf42	1.00542	0.0746493
LYL1	1.07147	0.0265671		GPR143	1.0054	0.179503
ARHGAP29	1.07135	0.0113464		RGPD2	1.00475	0.131126
DQX1	1.07132	0.135908		KL	1.00371	0.149538
NAV2	1.07123	0.0532584		SPTA1	-1.0037	0.0844438
IGFBP5	1.07057	0.23247		SLAIN1	1.00348	0.152084
IFI6	1.07024	0.130776		CEND1	1.00315	0.0637648
FLRT2	1.06935	0.19461		NPHP3-ACAD11	1.00279	0.270945
TAS2R13	1.06883	0.324084		SGCE	1.0024	0.0851394
PALLD	1.06848	0.0182532		SLC38A4	1.00173	0.143543
PLPP3	1.06782	0.0510359		KDM4D	1.00158	0.00943598
ADGRF5	1.06749	0.00480152		INSL5	-1.00149	0.510904
FSCN1	1.0673	0.0779065		NOL12	-1.00102	0.0072315
CEP112	1.06725	0.00958433		GPR152	1.00017	0.185318
PROKR2	1.06611	0.493531		CALY	1.00015	0.10064
UROC1	1.06573	0.197375		TNFRSF19	0.999671	0.23849
FOXO1	1.0654	0.0140587		TLL2	0.998916	0.132375
PDE9A	1.06344	0.272746		ZNF528	0.997425	0.150292
FOXC1	1.06334	0.17239		MSRB3	0.99699	0.1856
KCNQ1	1.06224	0.0834819		TNS1	0.996779	0.174285
CADM1	1.06191	0.056855		LYZL2	0.996673	0.418684
TLR4	1.06171	0.0150312		GUCY2F	-0.995652	0.419099
FNDC4	1.06086	0.053869		MT1H	0.995594	0.13892
ISLR2	1.06079	0.18537		PRSS51	0.995533	0.177873
ACKR4	1.0607	0.168629		AMBP	0.99545	0.0273788
NUTM2B	1.06056	0.0859068		CCDC73	-0.995396	0.0934194
HORMAD1	1.06046	0.481864		KLHL30	0.99454	0.155347
RTL3	1.06039	0.381797		GFRA3	0.994129	0.0800971
RNF157	1.05998	0.259539		MPP4	0.993988	0.0496321
ASCL3	1.05917	0.183846		PRRX2	0.993643	0.129047
PLEKHH2	1.0582	0.0585145		DEFB126	0.993111	0.500854
C1QTNF2	1.05786	0.224562		CFAP97D2	0.992938	0.194651
LMAN1L	1.05761	0.260966		SHC4	0.992857	0.128083
PDZD4	1.05734	0.123881		RAET1L	-0.992656	0.191438
CPE	1.0573	0.129208		OTC	-0.992615	0.31215
HOXD9	1.05641	0.0880653		DDIT4	-0.992577	0.012265
KISS1	1.05484	0.177396		NUDT6	-0.991915	0.00118754
AHSG	1.05451	0.174722		TAGLN	0.991909	0.159151
ATP2A3	1.05449	0.0262462		CAPS	0.991086	0.0125929
SERPINE1	1.05432	0.109102		PI15	0.991055	0.210217
CEACAM6	1.05414	0.501943		SLC39A8	-0.9909	0.04041
RCAN1	1.05412	0.0301604		ENPP1	0.9904	0.089881
IQGAP2	1.05271	0.0502987		CEMIP	-0.990206	0.147533
ELF5	1.0524	0.442644		ART3	-0.989852	0.218708
FAM20A	1.05193	0.0775213		HEATR9	-0.989792	0.0884019
SLC13A3	1.05188	0.0455611		GOLGA8F	-0.989668	0.27396
FRZB	1.05183	0.183496		OPCML	0.989553	0.184343
CLEC11A	1.05171	0.0539317		CHRNA3	0.988937	0.304056
PROM1	1.05141	0.152326		RGS4	0.988807	0.156684
ART4	1.05122	0.141405		FBXL2	0.988789	0.0276692
MMP14	1.05119	0.115713		PHYHD1	0.98842	0.141646
AVPR1A	1.05109	0.0501528		SPRR2D	0.988393	0.445886
HSD11B1	1.04977	0.154132		CFD	-0.988258	0.0472242
CPED1	1.04937	0.0104411		ZNF737	0.988218	0.145449
ZBTB38	1.04884	0.0015636		ZNF728	0.98806	0.131907
NR3C1	1.04882	0.00526089		REN	-0.987884	0.21204
EGR4	1.04756	0.129341		PBK	-0.987837	0.0137349
SDK2	1.04618	0.2741		MCUB	-0.987282	0.0042425
GPR18	1.04589	0.0771561		NEURL1	0.987063	0.121966
DCHS1	1.04569	0.105421		IFNA1	-0.986735	0.209908
FRMD7	1.04557	0.452025		OOSP3	-0.986348	0.00597674
BTN1A1	1.0452	0.0959749		PHYHIPL	0.985806	0.418484
ASB5	1.0448	0.275072		PKNOX2	0.985697	0.115685
SERPINF1	1.04425	0.0672554		C9orf57	-0.985433	0.0428159
PROX1	1.04339	0.290477		PAPLN	0.985392	0.0463412
ARHGEF15	1.04236	0.0119035		MORC1	-0.98486	0.275817
FMO2	1.04232	0.255189		DSCAM	0.984558	0.12831
ESAM	1.04224	0.00622073		SLC17A9	0.984542	0.0396016
IL16	1.041	0.0426314		NANOS3	0.984057	0.262887
NOS1AP	1.04047	0.192372		OR1F1	0.983786	0.423944
ADH4	1.04018	0.172183		NMRK2	0.983465	0.503705
MMP15	1.0391	0.0611894		WASF3	0.983288	0.14671
SRXN1	1.03818	0.0328106		CXCL8	0.98327	0.193994
PRRX2	1.03784	0.07933		CABP5	-0.983179	0.424193
MAPK4	1.03738	0.256042		FBXL16	-0.982823	0.094212
NOMO2	1.03728	0.0276661		C17orf98	0.982102	0.320831
C2orf72	1.03709	0.45003		PHGDH	0.982064	0.188581
REELD1	1.03574	0.126213		CCL19	0.981949	0.366634
EN1	1.03566	0.459105		KRT35	0.981788	0.595325
GIF	1.03552	0.191278		NT5DC4	0.981588	0.0843752
CCDC38	1.03535	0.213165		GBGT1	0.981149	0.036054
ARHGAP23	1.03513	0.00614114		TRABD2B	0.980665	0.170567
SULF1	1.03496	0.124612		COL7A1	0.980607	0.025706
STEAP4	1.03451	0.231765		IL17F	-0.980095	0.269919
CNGA1	1.0344	0.294082		SCYGR4	0.979397	0.323956
KCP	1.03419	0.141233		DACH2	0.978931	0.208058
XIRP1	1.03398	0.371775		PAX4	-0.978276	0.191388
ZFHX3	1.03339	0.019801		NDNF	0.977861	0.139402
RAMP2	1.0329	0.0138904		KRT38	-0.977605	0.424681
TEX15	1.03264	0.30054		PITPNC1	-0.977313	0.00456265
S1PR4	1.03251	0.080363		SLC16A7	0.977145	0.209036
SLC6A8	1.03237	0.115515		NUPR1	-0.976866	0.110677
TAL1	1.03151	0.0294063		GMNC	0.976631	0.522643
ATAD3C	1.03129	0.287052		MYEF2	0.97657	0.257996
RHBDL3	1.03099	0.190927		CLNK	-0.975974	0.102075
ACCSL	1.02986	0.350671		AC023055.1	0.974893	0.13805
IFNL1	1.02944	0.281499		IL1R2	-0.974577	0.239978
LHFPL5	1.0292	0.368349		PRG2	0.974485	0.473687
HIVEP2	1.0292	0.0167444		ANKRD31	0.974393	0.0224516
PTH1R	1.02835	0.0798911		C20orf204	0.974143	0.0490392
AL031315.1	1.02753	0.194951		P2RX5-TAX1BP3	-0.973969	0.00235577
NPY1R	1.02692	0.497789		COL2A1	0.973829	0.0685755
KRTAP5-8	1.02675	0.350511		PADI4	0.973599	0.100604
XCR1	1.02644	0.233411		CHAD	0.973343	0.10127
KRT80	1.02626	0.162189		LVRN	-0.973323	0.152127
GLDN	1.02596	0.169145		AC004805.1	0.973087	0.27046
RBMXL2	1.02535	0.0757691		KCNIP3	0.972922	0.0344003
CCDC190	1.02495	0.712271		C3orf56	-0.972808	0.428474
SIPA1L2	1.02442	0.111526		RCAN2	0.972669	0.090913
ARL11	1.02411	0.161738		TMEM190	-0.972644	0.109961
SLC6A19	1.02408	0.429005		NTN5	0.972498	0.088624
ADGRL2	1.02404	0.109528		AC005324.3	-0.971759	0.199494
CLUL1	1.02388	0.139116		P2RY4	0.971532	0.0463881
GRAMD2A	1.02348	0.225939		CCDC171	-0.97153	0.0108836
GRID1	1.02314	0.0674218		OTOG	0.970983	0.273905
DTX1	1.02312	0.0244095		FGFR1	0.970882	0.0932143
UGT2B7	1.02273	0.465518		RDH8	0.970482	0.372454
FAM43A	1.02238	0.0157118		TOX	0.970335	0.108185
MRC2	1.02238	0.0389314		URAD	-0.969897	0.339852
GUCY1A2	1.02237	0.0738729		DGKI	0.969113	0.123889
FBLN1	1.02177	0.134812		MRVI1	0.9688	0.0711812
CPA1	1.02084	0.207024		CPO	-0.96877	0.0475366
NRN1	1.0203	0.182795		RGS22	-0.968614	0.198569
PLXNC1	1.01986	0.0374926		QPCT	0.968485	0.137768
IFITM2	1.01959	0.0442835		RIMS4	-0.968208	0.0997049
THSD1	1.0191	0.0640646		ZNF880	0.968194	0.141529
HAPLN3	1.01897	0.125754		SLC22A17	0.968098	0.0706263
HSPG2	1.01884	0.0122251		C11orf91	-0.967741	0.0630905
INSL3	1.01852	0.0990396		CCDC54	0.967419	0.197128
TDO2	1.01843	0.261143		DIRAS2	0.967283	0.219207
EIF4E1B	1.01738	0.283546		CHRNA7	-0.966629	0.227441
HS3ST3A1	1.01733	0.206392		HIST1H1T	-0.966046	0.290703
ADAMTS6	1.01663	0.0790095		PCLO	0.966008	0.187259
ZIM2	1.01599	0.194301		PRTN3	0.965965	0.197349
ARRDC3	1.0155	0.00913725		MICB	-0.965738	0.167455
TSHZ2	1.01549	0.189899		PSD	0.965732	0.213176
F13A1	1.01537	0.165159		ZNF385D	0.965581	0.23927
FBXO27	1.01461	0.0591202		PALM	0.965568	0.213831
PCDH7	1.01452	0.156041		IL15	-0.965519	0.0274723
EXOC3L2	1.01441	0.0168106		TFF1	0.965481	0.423314
MESP1	1.01401	0.17564		SLC9A3	0.965429	0.254278
CHAT	1.01332	0.445617		TMPRSS15	-0.964459	0.301756
GPR141	1.01262	0.13042		DHH	-0.964315	0.194953
USP17L2	1.01238	0.286524		CHRNA4	-0.963834	0.050467
SLC7A10	1.01208	0.221861		FAXC	0.963599	0.193644
SIGLEC8	1.01176	0.229426		AC005551.1	0.963475	0.0646549
LOXL2	1.01136	0.0770432		HDAC9	0.963437	0.0832831
GPR45	1.01104	0.16746		FAM180B	-0.963127	0.140485
CES3	1.00944	0.331314		MXRA7	0.962962	0.0684734
OR1L1	1.00911	0.434935		TNFSF9	-0.962324	0.178324
OR51I1	1.00911	0.434935		SKIDA1	0.962193	0.0531131
VWA1	1.00888	0.0936455		SCML4	-0.962005	0.15467
LOXL4	1.00876	0.372677		MYH7	-0.961751	0.0817394
GLRB	1.00853	0.0796618		C11orf88	0.961258	0.179228
VEGFC	1.00834	0.0467449		RASGRF2	-0.960923	0.0897214
MMP11	1.00823	0.253835		GPR162	0.960609	0.0979254
OLAH	1.00695	0.381543		FAM131B	-0.960356	0.175979
CLEC10A	1.00581	0.138977		GAL3ST3	0.960242	0.433717
ARRDC4	1.00558	0.0477563		ACSM2B	-0.960144	0.218615
DMRT3	1.00556	0.28939		PLD5	-0.959684	0.271379
ABCG2	1.00528	0.063108		LILRA1	0.959142	0.0693033
CHSY1	1.00523	0.00791771		FAS	-0.958182	0.00687702
PPIAL4G	1.00518	0.102339		TFAP2D	0.957722	0.390904
GLIS3	1.0051	0.2317		DLG2	0.957533	0.102905
PREX2	1.00483	0.12754		FAM9C	-0.957261	0.221647
C4BPB	1.0038	0.366523		CLDN14	-0.957021	0.102671
PAX5	1.00357	0.304226		SLC4A5	0.95613	0.0198163
ITGA9	1.0033	0.242423		F2RL2	0.955886	0.118288
MFNG	1.00268	0.0421558		OR10H2	0.955642	0.304778
DUOXA2	0.999445	0.250439		BMF	0.955347	0.0131751
AGT	0.999344	0.323826		C19orf67	0.955254	0.0464824
CREB3L2	0.999261	0.00546859		PPM1J	-0.955154	0.0163696
MEF2A	0.998504	0.00356365		ZNF595	0.955081	0.115414
CXCL9	0.997928	0.268696		GUCY1A1	0.954977	0.132381
SAMD3	0.9978	0.174908		ASNS	-0.954965	0.00564629
PTPRG	0.99664	0.0857303		ANTXR1	0.954199	0.195133
LTK	0.996546	0.182288		CRISP3	0.953733	0.436457
CMKLR1	0.995896	0.0697223		PDE1A	0.953665	0.136341
STS	0.99557	0.0854913		CXorf58	0.95352	0.40941
ATP8B2	0.995157	0.115832		AKAP12	0.95288	0.228934
GAPT	0.99489	0.15684		SPDYE16	0.952704	0.0627488
TMEM31	0.994813	0.0635121		CCDC60	0.952097	0.326981
TMEM233	0.99421	0.135269		TMEM45A	0.951869	0.126057
EGFL7	0.993982	0.0362071		SOBP	0.951795	0.0524124
HOXB4	0.993869	0.081453		MATN2	0.95145	0.270509
FOXN3	0.99295	0.0347922		KIAA1324	-0.950783	0.230153
PODXL2	0.99239	0.0430897		GJB6	0.950634	0.215372
RAI2	0.992095	0.163326		KRTAP1-5	-0.95061	0.437777
SLC6A16	0.991853	0.220352		CRABP2	0.950444	0.113852
CTXND1	0.991489	0.172402		AC025287.4	-0.950419	0.225033
PDGFA	0.991369	0.0467436		GAS7	0.950305	0.103622
KLHDC8A	0.991356	0.327335		HSPB8	0.950188	0.215379
FGF5	0.990795	0.443963		ARID3A	0.950141	0.0701468
COL28A1	0.990499	0.357477		C8orf89	-0.949571	0.0558097
AKAP13	0.990282	0.00248523		C20orf203	0.949195	0.491353
PLPPR2	0.990164	0.0472615		MIF	-0.948736	0.00245232
ZNF772	0.990108	0.114962		NAT8L	-0.948692	0.24659
PRKACB	0.989437	0.0228702		TPD52L1	-0.948562	0.0271696
ZFYVE9	0.989413	0.0541197		LCT	0.948194	0.316585
CBFA2T3	0.989287	0.107361		COL4A3	0.94779	0.085667
C16orf54	0.98896	0.142465		CSN2	0.947609	0.30336
CLDN9	0.988653	0.359788		NPW	0.947554	0.118308
CABCOCO1	0.988388	0.293622		ELFN2	-0.947541	0.333937
SLAMF6	0.988155	0.220064		AC119396.1	0.947532	0.118633
ITGA4	0.987603	0.103436		GOT1	-0.947265	0.00235454
ALDH6A1	0.987456	0.0228553		ATP1A3	0.947227	0.132411
TMEM235	0.987221	0.145136		FAM90A1	0.946564	0.300412
OR1L3	0.987175	0.305638		UGT1A10	0.945976	0.180943
CAPN5	0.986762	0.00810412		DIRC1	0.945366	0.309137
SEC23A	0.986228	0.0167263		ARG2	-0.945314	0.0148362
WWTR1	0.985913	0.0525784		S100G	0.945304	0.558189
ZNF280B	0.985765	0.260189		INSIG1	-0.945259	0.0120353
AIM2	0.985467	0.233369		SNTN	-0.944465	0.0713039
KDR	0.985276	0.0133074		BCL2	-0.944264	0.0949887
HOXC13	0.985116	0.376497		PADI2	0.943927	0.207931
GPD1	0.984934	0.061991		MCIDAS	-0.943677	0.034822
MAFB	0.984854	0.107232		IGSF23	0.943344	0.151727
GZMM	0.98379	0.13569		PRR4	-0.943081	0.133385
DAB2	0.982128	0.0339365		BANF2	0.943024	0.441
DOK5	0.981984	0.26495		C1GALT1C1L	0.942971	0.14811
PHACTR2	0.981801	0.0162749		LYPD6B	0.942671	0.1905
TEDDM1	0.981205	0.143598		CNGB1	0.942659	0.0351782
LTBP1	0.980047	0.047359		MUC6	0.942564	0.439853
SLC5A12	0.979951	0.29158		MOXD1	0.942477	0.241095
IFI44L	0.979284	0.19011		RETN	-0.942143	0.137879
LAX1	0.979108	0.121386		HLA-DQA1	-0.941891	0.38774
LDHD	0.978525	0.241834		NAALADL1	0.941768	0.0921558
QSOX1	0.978489	0.0362793		45261	0.940958	0.0784021
AL049844.1	0.97826	0.299826		GATA5	0.940562	0.295663
FKBP1C	0.977286	0.0344717		DHRS2	0.940557	0.135548
CTSK	0.977233	0.194815		COL25A1	-0.940366	0.358913
ABCC9	0.976662	0.0224377		MEPE	0.940135	0.218223
PLAU	0.97644	0.122585		TTN	0.940014	0.0829096
NIM1K	0.976435	0.165164		EDN3	0.93962	0.220371
TNP2	0.976428	0.300958		CD80	-0.939307	0.0535102
SORL1	0.976419	0.203287		TMEM71	0.939226	0.127929
TCEAL7	0.976253	0.0697546		CPA3	0.939045	0.215037
COL6A1	0.976246	0.0209506		GYG2	0.938394	0.171376
MTNR1A	0.975257	0.530719		NUDT8	-0.938304	0.000596965
BACH2	0.974926	0.0816665		IGFBPL1	-0.938071	0.349586
NLRP10	0.974099	0.378996		KLK4	-0.938063	0.368339
RNF225	0.973657	0.372351		CASR	0.937598	0.06217
GGTLC3	0.973237	0.0615702		AGBL4	0.937579	0.120572
MYL3	0.972977	0.190055		ABHD2	-0.937333	0.0891741
GPX8	0.972929	0.058011		TET1	0.937267	0.010879
SHROOM4	0.972764	0.0437851		RARRES3	-0.936869	0.142989
CYP46A1	0.972541	0.195479		FSD1	0.934843	0.0571279
INHBA	0.971782	0.168467		DENND2C	0.934679	0.150097
IL17C	0.970886	0.118114		LSMEM2	-0.934582	0.0946091
SMIM6	0.970714	0.0429457		GLI1	0.934235	0.085405
AHNAK2	0.969935	0.192616		SLFN5	0.934195	0.0680311
ASXL3	0.969602	0.493535		PRSS48	-0.933762	0.16643
LPL	0.969464	0.103476		CNNM1	0.933395	0.0861662
COL6A6	0.969459	0.264116		MFSD4A	0.933276	0.0410487
PRKD1	0.969337	0.131145		PFKP	-0.933236	0.00125636
TBX15	0.96907	0.0657874		LYZL4	-0.93267	0.231067
MAG	0.967798	0.546789		DZIP1	0.932333	0.0861379
KDELC1	0.967524	0.0310942		CST1	0.931699	0.334584
DNASE1L2	0.967296	0.2543		CCDC33	0.931484	0.0957216
FOS	0.967002	0.0298273		PLPP4	0.930716	0.323206
HEPACAM2	0.966878	0.577167		GHSR	-0.930554	0.446346
SLC22A25	0.966651	0.266128		OLIG2	0.930438	0.180578
RASGRP3	0.966452	0.0504042		VSNL1	-0.930268	0.0876443
LZTS1	0.96588	0.0831075		ANO3	0.93021	0.305027
XXYLT1	0.965513	0.00439698		DHRS7C	-0.930168	0.309804
RYR2	0.965484	0.219062		TMEM244	0.929504	0.160153
TBX2	0.965343	0.0379549		CD300LF	-0.928882	0.0746836
ANK2	0.965086	0.0371674		TENM2	0.928552	0.0940594
OPALIN	0.964001	0.453286		GPR142	0.928519	0.258136
AMOTL1	0.963769	0.0714815		TLE2	0.928511	0.021563
SLC8A2	0.963621	0.277101		PRG4	-0.928239	0.290976
FCN1	0.963314	0.218485		PCDHA10	-0.92815	0.142577
CCR4	0.963176	0.217958		CCDC42	-0.927933	0.413058
GULP1	0.962831	0.071384		TMEM82	0.927929	0.15313
ZBTB20	0.962778	0.0594956		MEP1A	0.927764	0.357049
GDF3	0.962748	0.248562		CKLF	-0.927623	0.0315173
IL27	0.962304	0.15854		LRCH2	0.927428	0.193424
CHPF	0.962005	0.0184969		NXPE2	0.927399	0.149676
GIP	0.961598	0.454284		SPESP1	0.927322	0.180542
TEX14	0.961484	0.186865		ACSS3	0.927142	0.246056
RCVRN	0.961186	0.14651		RNASE1	-0.927039	0.0327926
MATN2	0.960647	0.294768		KRBA1	0.926962	0.147478
FBXO17	0.960285	0.141767		GLP2R	0.926946	0.0930158
P3H3	0.95999	0.168016		NKPD1	0.926897	0.0954994
TGFBR3L	0.959979	0.204322		TTYH1	0.925999	0.0910471
VAMP5	0.95993	0.0508567		MPP3	-0.925829	0.00875961
RASGRP2	0.959001	0.0926427		SLFN12L	-0.925763	0.0793964
CACNA1A	0.958631	0.223576		CHADL	-0.925458	0.0686749
GCM2	0.958034	0.252097		TGM1	-0.925304	0.0470228
HEPH	0.957944	0.140886		C12orf54	0.925296	0.125949
ENHO	0.956029	0.114827		C1S	0.924846	0.151819
APP	0.955693	0.048072		FAM9A	0.924595	0.338207
BHLHA15	0.955623	0.0959719		OR13J1	-0.924434	0.232288
KHDC1L	0.955067	0.1692		ZNF85	0.924417	0.22721
MSR1	0.955053	0.100237		ELOVL7	-0.924375	0.00264949
PCSK6	0.954974	0.225955		KLHDC7A	0.924323	0.150359
GLYATL2	0.954216	0.33942		RGR	-0.924215	0.533545
ZNF658	0.95421	0.00876611		ZNF470	0.923986	0.0526911
CD300LB	0.954087	0.141393		OR13A1	0.923972	0.235836
OR5K2	0.953944	0.222485		LDB3	0.923714	0.231973
MAN1A1	0.953561	0.0667776		DTX3	0.923641	0.0551019
LRMP	0.952722	0.0632628		EIF4A1	-0.923494	0.0110413
SLC4A11	0.952566	0.277589		SLC6A7	-0.923298	0.134358
FGFR1	0.952311	0.0724551		SLC27A6	0.923221	0.226596
PCDH11Y	0.952306	0.321813		DUOXA1	0.922693	0.153772
GCNT3	0.950905	0.431846		SPINK13	0.92258	0.617271
BACE1	0.950612	0.00473306		ZNF841	0.922096	0.0225892
PLD4	0.950598	0.11759		PRICKLE4	0.92209	0.0492574
PEAK1	0.950254	0.0106368		AC010255.3	0.921825	0.474239
CABP7	0.95025	0.280068		HS3ST6	0.921369	0.272052
WNT7B	0.949644	0.249136		CARTPT	0.921227	0.483458
SMIM10L2A	0.949075	0.249069		CABCOCO1	0.921128	0.0333834
SLC22A11	0.949045	0.0449394		HAPLN1	0.920919	0.128992
OR5C1	0.94856	0.0514306		MMP10	0.920439	0.192133
KIAA0355	0.94813	0.00281899		CD1A	0.920326	0.0636996
RGL1	0.947748	0.0142401		ZNF536	0.919566	0.0921904
APOE	0.947286	0.0607891		NKD1	0.91954	0.31883
SNX18	0.947092	0.0085432		FECH	-0.919439	0.0129099
KCNN2	0.947071	0.162249		ANGPT1	0.919438	0.13891
FAM216B	0.946943	0.327938		IL5	0.919355	0.210018
SLC14A1	0.946828	0.208123		RASL10B	0.918706	0.164741
TMC2	0.946528	0.170385		PKLR	0.918171	0.163074
C2	0.946396	0.121582		OR2B11	0.917616	0.0990277
CCDC155	0.945926	0.256294		OLFM2	0.917516	0.168795
CALHM5	0.945232	0.0381509		SMN2	-0.917054	0.061272
CARD11	0.94492	0.174532		WDFY4	0.916361	0.116186
HRH1	0.944202	0.13985		CNTN5	-0.916322	0.354466
COL11A1	0.942751	0.406699		CEP70	-0.915995	0.00855615
MFAP3	0.941487	0.0520814		IRX4	-0.915929	0.251808
PAX1	0.941162	0.55347		HOXC4	0.915306	0.192193
SEMA7A	0.940863	0.0333813		KDM4F	0.915154	0.447144
ABHD2	0.940339	0.0577274		ATP4A	-0.914095	0.229426
TMEM98	0.939738	0.275121		HCAR2	0.913043	0.230328
SOX18	0.938659	0.0141305		ADRB1	0.91246	0.241025
TCN2	0.938658	0.0778037		EFS	0.912254	0.107269
FRMD6	0.938416	0.114157		C12orf50	-0.912008	0.244596
APOBEC1	0.938355	0.442104		ITIH5	0.911411	0.168162
NR2F1	0.93824	0.235222		PVRIG	-0.910979	0.454862
RUNDC3A	0.937909	0.220623		NLRP2B	0.910899	0.226946
IGF2BP2	0.937806	0.304342		FUZ	0.910692	0.116432
CDX1	0.937539	0.11263		KHK	-0.910552	0.0201889
OLFM3	0.937504	0.401813		GJC3	0.910471	0.16594
AMBN	0.937295	0.464488		EFCAB12	0.909856	0.0761596
PLPP7	0.936556	0.0875634		KLRC1	-0.909784	0.120609
PLA1A	0.93512	0.157408		CAPN9	0.90958	0.355838
SHISA8	0.934535	0.131046		TMC3	0.909572	0.0583554
AC087498.1	0.934148	0.465825		LBH	0.909265	0.0716596
PLPP1	0.934115	0.0102708		ZNF772	0.909253	0.241431
FBLN7	0.933885	0.10659		GPX7	0.909195	0.064449
IL24	0.933029	0.209809		OSBPL6	0.908884	0.171127
BDKRB2	0.932682	0.0755087		LARP6	0.908559	0.0531685
GPR85	0.932484	0.0297626		GNAI1	0.908337	0.129798
FGF11	0.931974	0.0674915		EMC6	-0.907995	0.00752183
TCF15	0.931535	0.335862		CYP11A1	-0.907751	0.294731
NUTM2F	0.93142	0.224963		ALDH4A1	-0.90756	0.00733755
LGI2	0.931236	0.327391		TAS2R3	-0.907104	0.172358
CENPS-CORT	0.930916	0.187886		USP26	-0.906897	0.173223
SCN2A	0.929876	0.389031		FILIP1L	0.906766	0.0478637
CDH2	0.929834	0.410533		KERA	0.906196	0.268611
FCRL1	0.929814	0.304967		STMN4	0.906138	0.287015
TAS1R3	0.92905	0.232906		KRTAP3-3	0.905707	0.31195
ANXA8L1	0.928249	0.52827		PIGZ	0.90528	0.113601
RAB6B	0.92804	0.0485395		PKIB	0.905136	0.141037
DEUP1	0.92766	0.20259		MAPT	-0.904806	0.189511
TTLL11	0.927136	0.0168581		MED31	-0.904476	0.00277936
EHHADH	0.926824	0.0787316		KLK12	-0.904095	0.264447
ABCB1	0.926576	0.126736		RNASE8	0.904029	0.457922
MAP6D1	0.926337	0.0137798		RPL26	-0.903751	0.00463634
KCNK15	0.926058	0.356749		IBSP	0.903636	0.333427
OLFML3	0.925378	0.198131		TRIM16	-0.903304	0.0040457
PXDN	0.92532	0.264705		THSD8	-0.903176	0.0132043
SIGLEC7	0.925068	0.116964		MMP2	0.903063	0.192416
ESX1	0.923863	0.594538		ESCO2	-0.902878	0.0301164
GIMAP4	0.923845	0.0542301		VPREB3	0.902778	0.208768
TMEM37	0.923738	0.209312		CATSPERE	0.902094	0.0244418
USHBP1	0.923465	0.0147001		KCND3	0.902086	0.158277
GNAQ	0.923069	0.0202004		TMEM47	0.901849	0.232954
IL17D	0.923027	0.0189875		STAR	0.901836	0.183014
MYH11	0.922936	0.0998778		PCDHA1	0.901082	0.118556
CCDC113	0.921773	0.137098		MEGF11	-0.900525	0.276416
PPP2R3A	0.92103	0.00789824		CNFN	-0.900433	0.028638
CCL14	0.921008	0.303223		C16orf46	0.900039	0.164912
TXNDC5	0.920704	0.0923194		PLN	0.899924	0.380806
ATRN	0.92068	0.00650898		FLNC	0.899622	0.24181
WLS	0.920468	0.295629		FAM198B	0.899415	0.0995616
PTPRK	0.920454	0.01259		CYP4F2	0.899286	0.317949
ADAMDEC1	0.920449	0.256014		SCGB2A1	0.898864	0.222474
SLAMF7	0.919982	0.182571		PDLIM3	0.898744	0.248191
G0S2	0.919588	0.0473126		PLEKHS1	-0.898486	0.0632848
SLFN11	0.919395	0.0893667		CD70	0.898345	0.330379
TESPA1	0.918086	0.206875		ABCC11	-0.898196	0.0520701
RAB6D	0.916782	0.460232		PXDC1	0.897601	0.0679174
TENM4	0.916776	0.148425		TTC9B	-0.897474	0.0899225
FILIP1L	0.915668	0.0502539		AC092042.3	0.897434	0.131951
CLDN11	0.915178	0.0754092		ANKRD65	0.897211	0.177428
MEIS3	0.914765	0.171642		FERMT2	0.896583	0.156681
PPARG	0.91471	0.180128		C4A	0.896497	0.181323
CYP4Z1	0.914249	0.468492		PTPRR	0.89587	0.135862
MAGEF1	0.913735	0.00832422		FDFT1	-0.895594	0.00322505
OPRK1	0.913389	0.448817		ATP2A1	-0.895386	0.0567905
SGCA	0.913357	0.2031		TMEM130	0.895053	0.21922
GLIS2	0.913259	0.0528689		TBX10	0.894809	0.250049
KRTDAP	0.913168	0.363086		L3MBTL1	0.894456	0.0208936
HDAC5	0.912044	0.00435956		ITGA9	0.894254	0.102226
CCDC3	0.912022	0.176936		ZNF280B	-0.893926	0.0665542
STAC	0.911964	0.370136		CLEC20A	-0.893429	0.175035
SLC35G2	0.911951	0.181481		BCAS1	0.893204	0.143598
PTK7	0.911908	0.0242676		NACAD	0.893146	0.0673687
CXorf21	0.911766	0.147333		SLURP1	0.893012	0.32243
ARID3C	0.911675	0.237064		ZBTB7C	-0.892102	0.277908
IGF2BP1	0.911052	0.351891		ACAD11	-0.891912	0.316459
LDHAL6A	0.910343	0.154105		B3GNT4	-0.891631	0.0419645
PEX12	0.909805	0.015332		UGT8	-0.891098	0.0117556
CD5	0.90962	0.132017		NEFM	0.891078	0.145243
GLG1	0.909386	0.0197188		HIST1H2AJ	-0.89093	0.0463826
FNDC3B	0.908457	0.0185351		FRG2C	-0.89076	0.463816
PDGFRL	0.907269	0.152261		CDH11	0.890752	0.20163
PHEX	0.906345	0.184296		TEKT1	-0.890507	0.310442
RAG2	0.906268	0.355465		LRRC63	0.890439	0.013401
ARID5B	0.905736	0.109854		NWD2	-0.889841	0.203225
ZNF229	0.905699	0.396029		TUBB8	0.889803	0.192588
CMYA5	0.905623	0.177214		FOLR1	0.889599	0.401546
BMP1	0.905149	0.0551115		NLRP6	-0.889431	0.247123
NFATC2	0.903084	0.0576018		GRM4	-0.889284	0.403051
CD40LG	0.902768	0.220846		C7orf31	0.889192	0.0264759
SESN3	0.902699	0.194683		ADORA2A	0.888496	0.0257552
DKK4	0.902631	0.307201		TNFRSF10B	-0.888206	0.00100287
ARHGEF6	0.901669	0.0310777		CRYBB2	-0.888022	0.184826
GPR146	0.901299	0.081335		SLC4A10	-0.887799	0.221772
CEP295	0.900457	0.0158874		VWA5B1	0.887368	0.583156
PPP2R5A	0.900453	0.021845		FBXO15	0.887329	0.0405675
MAPK12	0.900241	0.11728		SPINK9	-0.887272	0.320504
TMEM117	0.89966	0.0375231		HSPA1A	-0.886884	0.170056
ROBO4	0.89811	0.0247429		ULBP2	-0.886292	0.202682
KCNK3	0.897399	0.190372		DHRS4L2	-0.886195	0.00467771
SCN3B	0.897366	0.199483		GPR82	0.885997	0.0488149
MATN3	0.897264	0.0817241		MIXL1	0.885912	0.139183
USP34	0.897212	0.0146498		C19orf57	-0.885767	0.0842419
LAMB1	0.896843	0.039527		ZNF135	0.88548	0.164003
EML6	0.896784	0.0971463		DEUP1	-0.885448	0.380938
ZNF462	0.896621	0.107563		RSPH1	-0.885426	0.0377289
MOK	0.895984	0.0919935		MAPK10	0.885379	0.182557
MYH2	0.89586	0.332652		NUPR2	-0.885328	0.648583
PLD3	0.895769	0.0151343		ZNF287	-0.885	0.0333887
SMARCA1	0.895738	0.0603128		CACNA2D1	0.884909	0.220934
LRTM2	0.895719	0.238981		APBA1	0.884875	0.0706961
CLDN8	0.895465	0.449974		KRTAP5-7	0.884183	0.172108
SYT10	0.894512	0.469699		PHLDB2	0.884014	0.188618
PRNP	0.894287	0.0307766		ENTPD3	0.883797	0.229332
CBLN1	0.894141	0.271366		LRTM1	-0.883529	0.467058
SMAD1	0.894135	0.0368204		CNGB3	0.883354	0.256056
IL17RC	0.893674	0.0965855		OR2AG2	0.883203	0.059668
NPY	0.893246	0.685912		PCDHA7	-0.883169	0.204835
AL928654.3	0.892766	0.277021		CALD1	0.883117	0.142523
C3orf14	0.892631	0.0601603		MAMDC2	0.882825	0.281454
HMOX1	0.891645	0.136939		PLCB1	0.882753	0.0607398
MLIP	0.890595	0.198013		TCEA2	0.882742	0.0803158
OTUD7A	0.890355	0.201649		ZNF350	0.882248	0.0688259
AIF1L	0.890302	0.107125		SDHA	-0.882123	0.00677501
KRT75	0.890036	0.473532		STUM	0.881961	0.378041
DCLK2	0.889913	0.113258		POLR3G	-0.881799	0.0102862
ENG	0.889875	0.0165868		CD207	0.881556	0.144446
MAF	0.889548	0.0706765		LYPD5	-0.88149	0.0896049
STAT5B	0.889513	0.023315		KCNK3	-0.880822	0.339842
MFGE8	0.889221	0.219959		NOCT	-0.880815	0.0189716
NAP1L2	0.889077	0.317063		ZAR1	0.880645	0.070879
JUN	0.888934	0.0168323		NEUROG3	-0.880196	0.421102
SASH1	0.888787	0.061244		TRPV4	0.87998	0.152505
SMTN	0.888654	0.0539534		LIPG	-0.879941	0.0568517
OR51E2	0.888225	0.0321671		RGS8	0.879874	0.0596612
SOHLH1	0.888021	0.440158		GFAP	0.879199	0.255937
NSG2	0.887796	0.155969		OIT3	0.879162	0.0287074
TNFSF14	0.886928	0.21997		SYNE1	0.8791	0.125247
TRPM5	0.886717	0.51609		PIK3R3	-0.878837	0.0149093
RAB23	0.886544	0.132028		DNAJC12	0.878618	0.154148
SLIT3	0.886457	0.192852		PDGFC	0.878524	0.181957
PPP1R16B	0.885958	0.116732		SLC31A2	-0.878199	0.0857339
TRIM43	0.885701	0.471883		LMO3	0.877614	0.310409
ST6GAL1	0.885593	0.128711		FLVCR2	-0.877196	0.0210049
TNC	0.885558	0.379405		TEX13B	0.877087	0.469963
USP37	0.88539	0.0487666		KRT85	-0.876763	0.326025
KBTBD11	0.884996	0.188249		UGT1A9	-0.876671	0.515461
AC097636.1	0.884826	0.342056		ASAP3	0.876557	0.0501063
IRF8	0.884685	0.275872		FAM129A	0.876539	0.17483
MPO	0.884632	0.252228		SIRPA	0.876376	0.142704
SMO	0.883506	0.0201964		ADAMTS16	0.875876	0.390025
THRA	0.883447	0.0186491		AIRE	0.875636	0.259181
SLC30A3	0.882765	0.268979		ADCYAP1R1	0.875188	0.395436
MSTN	0.88262	0.279451		USP2	0.874606	0.13921
SLC35F4	0.88256	0.342712		TPH2	-0.874514	0.251218
KLK6	0.882387	0.533724		FGF22	0.874197	0.0947477
CD8B	0.882378	0.275603		NPBWR1	0.874139	0.365329
NKX1-2	0.882351	0.238907		PKD2L1	-0.874075	0.108859
PPP1R14A	0.882285	0.0680123		FBP2	0.874073	0.0637887
LAMP3	0.881887	0.250031		RIPPLY3	0.872902	0.153837
CNTNAP3	0.881381	0.398683		IQCH	-0.872505	0.0785841
GCSAML-AS1	0.880556	0.489134		SUN3	0.872359	0.0494588
GRASP	0.880339	0.00895924		HRASLS5	-0.872302	0.447761
FBLN2	0.879273	0.181524		AL049697.1	-0.87172	0.0477944
TP53	0.879089	0.0785958		HAND2	0.871061	0.398249
CTSO	0.878964	0.0374129		LTK	0.870978	0.315559
PRCD	0.878678	0.167514		GATD3B	-0.870922	0.0271085
TGM2	0.878512	0.0994642		MYBPC1	0.870783	0.372897
ARHGAP24	0.878499	0.14299		C1QBP	-0.870721	0.00428086
FRMPD3	0.878223	0.442884		USH1G	-0.870342	0.425113
CKMT2	0.877737	0.191375		SRXN1	-0.870278	0.0471718
PADI2	0.877696	0.288079		CAMK1	-0.87004	0.0212132
WDPCP	0.876967	0.021711		RNF212	0.869885	0.283909
POU2F2	0.876632	0.0453923		CXorf65	0.869791	0.270559
IFIT1	0.875796	0.287177		FSD2	0.869787	0.277705
DIABLO	0.875678	0.121722		ZNF559	0.869739	0.108136
CCDC117	0.875556	0.00525312		DNAH10	-0.869604	0.0379622
SVOPL	0.875392	0.152769		GCOM1	0.86929	0.0608259
KRT10	0.875129	0.012171		PRRT4	-0.868871	0.219595
ALDOC	0.874948	0.0978047		ELAVL2	-0.868673	0.340497
MYOZ3	0.874726	0.204362		EIF1AY	-0.867992	0.604968
DENND5B	0.874427	0.145901		EIF5AL1	-0.867202	0.000683972
ZCCHC14	0.874424	0.00378241		ACSM2A	0.866675	0.471754
TGFB2	0.874358	0.366595		CACNA1S	-0.866428	0.391417
GGT2	0.873567	0.350225		BCL2L15	-0.866333	0.0223688
DDAH1	0.87328	0.0856572		NMU	-0.866287	0.309932
TET1	0.873029	0.075188		MYO16	0.866181	0.164903
CRISPLD2	0.872974	0.0525066		THNSL2	0.866145	0.142604
AC119396.1	0.872588	0.127371		PDE7B	0.866066	0.129664
PLAC8	0.872069	0.172958		GOLGA8R	0.865748	0.0542736
PCDHGA10	0.871727	0.297844		LAMA1	0.865467	0.210142
STARD13	0.871564	0.0512363		ARHGAP6	0.865159	0.271431
SVIL	0.871147	0.0182133		CELSR1	0.86497	0.0521716
LRP5	0.871092	0.0422183		DCSTAMP	-0.864855	0.222504
EPSTI1	0.871068	0.192793		PFKFB2	-0.864771	0.0397044
KCTD15	0.870913	0.166397		PRR5-ARHGAP8	-0.864579	0.0295408
ITGB5	0.870876	0.161008		FBLL1	0.864408	0.216488
PTPRC	0.870538	0.153668		AKAIN1	-0.864404	0.419123
CDCA7L	0.870498	0.0638231		CADPS	0.864153	0.260814
LXN	0.870162	0.0836442		TSPO	-0.863668	5.88148e-05
OR5M1	0.869668	0.493996		MAB21L1	0.863489	0.31205
SNX29	0.869331	0.0217567		BTLA	-0.862722	0.125118
PNPLA7	0.869196	0.208914		PTPN22	-0.862564	0.0494507
SCML2	0.868842	0.287569		RASL10A	-0.862455	0.0817539
AMY1A	0.868794	0.534856		ZNF878	-0.861919	0.0269568
CASS4	0.868768	0.0946158		GCM1	-0.861574	0.351996
MAGEA9	0.868724	0.66435		LYPD4	0.861442	0.0727818
C1GALT1C1L	0.868448	0.255627		HRCT1	-0.861437	0.147559
ATP6V1FNB	0.867375	0.0830613		XKR4	-0.860956	0.440229
GNB4	0.867287	0.0304824		C16orf74	0.860888	0.187369
CCDC69	0.867213	0.108447		CFAP77	0.860846	0.22997
MAEL	0.867053	0.488272		GRIP2	0.860825	0.0926932
GPHB5	0.866693	0.495332		RUNX1T1	0.860744	0.206203
GCHFR	0.86558	0.147697		LAPTM4B	0.860452	0.0745415
SEMA3C	0.864832	0.259018		RNASE4	0.860325	0.0329894
TSC22D2	0.864517	0.008921		ODF3	-0.860085	0.27325
RPRML	0.864345	0.477381		MATN4	0.859946	0.097075
TTC23	0.864035	0.11081		C10orf105	0.859874	0.200167
PIK3AP1	0.863858	0.119821		NKAPL	-0.859698	0.161481
GJA4	0.863688	0.0532862		SIGLEC5	0.859561	0.19228
SMTNL1	0.863649	0.289065		CHIT1	-0.859454	0.356877
CLTCL1	0.863616	0.0831206		PRDM12	-0.859442	0.0115342
VASH1	0.863595	0.0148696		FDXR	-0.859263	0.0115454
RSPH10B	0.863409	0.263541		NTRK1	-0.858921	0.29895
DIO2	0.863241	0.175318		SPATA18	-0.858892	0.0961849
HRH2	0.863117	0.20534		ZNF560	-0.858752	0.319291
ALDH1A3	0.862079	0.243376		ST6GALNAC3	0.858727	0.171623
ITPKB	0.861519	0.0438647		WLS	0.858564	0.0621943
GPR4	0.861441	0.0113763		NMUR2	0.858341	0.618197
SKAP1	0.861198	0.255977		BMX	0.858165	0.207976
PRKCE	0.861086	0.0217922		TNFSF13B	-0.857851	0.16034
MED12L	0.861059	0.271793		WNT1	0.857697	0.198992
TMEM230	0.861003	0.000985639		ANGPT4	-0.85729	0.26431
SASH3	0.860384	0.13313		B3GALT5	0.85717	0.387032
DUSP1	0.860313	0.0794383		BTNL2	-0.856889	0.280856
PIK3CG	0.859341	0.110528		SEZ6	0.856883	0.0970416
AKAP6	0.858753	0.123605		CRISPLD1	0.856773	0.274303
NRP1	0.858416	0.0384773		ONECUT1	0.856746	0.175065
CCR1	0.858411	0.221448		SCUBE2	0.856337	0.244406
FADS2	0.85821	0.210252		ARHGAP40	0.856308	0.227638
GXYLT2	0.857647	0.208379		ERVV-2	-0.856308	0.520314
C2orf74	0.857641	0.136201		AMOTL1	0.856054	0.172466
ADD2	0.857534	0.409643		REEP6	-0.855717	0.0609246
AXL	0.857445	0.020927		IL31RA	0.855162	0.141328
NRROS	0.856892	0.0648627		PPP1R3C	0.855069	0.142473
TRIM71	0.856882	0.281977		ZNF676	-0.854703	0.270949
COL6A2	0.856554	0.0694797		POLR2J3	-0.854692	0.0891526
NTM	0.855999	0.226827		FAM180A	0.853736	0.287334
TRIP6	0.855643	0.083365		TMEM102	-0.853635	0.000726366
TMEM179	0.855203	0.573523		TTPA	-0.853475	0.231965
AMIGO1	0.854496	0.228913		LIPJ	-0.853408	0.100827
ETV5	0.853822	0.136761		ECHS1	-0.852335	8.91127e-05
RNASE1	0.853126	0.103137		QPRT	0.852321	0.272952
GBP1	0.853114	0.224857		TMEM25	0.851811	0.178074
CPNE5	0.85282	0.0477219		PEX5L	0.851788	0.354663
GYPE	0.851922	0.110233		ELANE	-0.851499	0.226205
PDK4	0.851462	0.320439		BVES	0.851495	0.209698
RGS13	0.851399	0.114977		CENPM	-0.85146	0.0160261
SPHK1	0.851333	0.0812632		STAT4	-0.85066	0.0815799
HCAR2	0.851294	0.309659		MAP1LC3C	-0.850604	0.162265
PTPN21	0.850879	0.0878451		COCH	0.850473	0.221447
CYB5R3	0.850612	0.0170654		UGT2B10	0.850413	0.255247
RXFP1	0.850515	0.155335		FZD9	0.850358	0.254484
PCDHB2	0.850238	0.454493		CKMT1A	-0.850149	0.0182837
CEACAM16	0.849637	0.168999		ASCL1	-0.850011	0.047479
CNN2	0.849487	0.0189436		AGAP5	-0.849822	0.0866579
KLRG1	0.849088	0.18503		ZIK1	0.849782	0.0632859
LILRA5	0.848996	0.19537		BOC	0.849581	0.283587
GNG11	0.848152	0.0547268		NPHS1	0.849491	0.134324
FCRL5	0.848098	0.316952		ATP6V0C	-0.849251	0.0489225
OAS3	0.847915	0.200343		FAM189A1	-0.849251	0.416729
ARHGEF40	0.847881	0.06206		FGFBP2	0.848806	0.200856
NDRG1	0.847842	0.179725		COL20A1	0.848741	0.198389
SPTLC3	0.847561	0.0724462		CACNA1A	0.848441	0.135134
HHAT	0.847503	0.127958		OGFRL1	-0.848369	0.0871528
P2RX1	0.847481	0.340103		SERPINA5	0.848325	0.106261
OXT	0.847459	0.210288		ASIC5	-0.848325	0.334581
RTN2	0.847415	0.0833978		AMPH	0.848299	0.14372
TMEM8B	0.847259	0.0122299		GNRH1	-0.848102	0.0799465
TOR4A	0.846243	0.0339969		SALL1	0.848006	0.188523
CRIM1	0.846174	0.0715847		PODN	0.847755	0.326484
NGRN	0.84606	0.0030956		PKDCC	0.84753	0.15651
TGFBR3	0.845582	0.353533		CHAC2	-0.847458	0.00759686
MYORG	0.844801	0.0955192		RTL5	0.84734	0.106421
MAML2	0.844734	0.110395		TM7SF3	-0.846842	0.0138501
RAPSN	0.844631	0.319142		TPPP	-0.846699	0.107155
ADAMTS7	0.844263	0.049458		FBXL13	-0.846538	0.0344457
PHLDB1	0.844231	0.0813875		AKR1C8P	-0.845976	0.329547
NIPAL1	0.843348	0.267858		BNC2	0.845653	0.299789
AL139353.1	0.843235	0.153844		TCN1	0.845541	0.488638
COX7B2	0.84278	0.770796		SLC2A2	0.845535	0.562765
SMIM1	0.84229	0.260214		RBMS1	0.845251	0.12158
TSPAN18	0.842021	0.130492		SMIM35	-0.845228	0.0148169
PSG4	0.841942	0.522011		DDX25	-0.844164	0.144152
FPR3	0.841779	0.171483		DMGDH	-0.844031	0.116507
TTLL7	0.841574	0.175091		FAXDC2	0.843981	0.170313
DLL1	0.841529	0.0940057		INMT	0.843687	0.195919
HLX	0.841395	0.0429389		GABRR3	-0.843676	0.485296
SLAMF1	0.841347	0.201736		LDHC	-0.843616	0.347757
LSP1	0.841147	0.181308		CYP2D6	-0.843441	0.0570487
TBC1D3F	0.841019	0.326164		CLPSL2	-0.843164	0.364132
ADRA1D	0.840798	0.134564		FGFR4	0.84273	0.101486
AFF2	0.84078	0.435147		ADGRD1	0.842456	0.319825
RSPO4	0.840646	0.393773		RLBP1	-0.842313	0.392405
KCNH2	0.840392	0.481977		PDZK1IP1	-0.842237	0.103006
ITPRIPL2	0.840233	0.143996		SERP2	0.842178	0.176443
BFSP1	0.840225	0.0333367		PTX4	-0.842107	0.166163
CPVL	0.840118	0.159877		CYP1A1	-0.841629	0.199309
CMTM3	0.839456	0.0208865		EDIL3	0.841309	0.11913
MAP6	0.839378	0.278539		FRMPD3	0.841256	0.194425
LRRC4C	0.839337	0.338877		KIR3DL2	-0.840778	0.139289
BCAS3	0.839236	0.0109878		CALHM5	0.840609	0.215571
VGLL2	0.838072	0.740978		CNTF	-0.840556	0.0477691
PRUNE2	0.837519	0.16112		C9	-0.84054	0.208061
XDH	0.837274	0.454897		AHNAK2	0.840459	0.330815
PIK3R1	0.837152	0.0764999		PRR35	0.840425	0.494374
FAXDC2	0.836371	0.195462		RORC	-0.840396	0.282391
ABHD17B	0.836317	0.00974779		LGI4	0.839781	0.126707
CRYL1	0.835943	0.0279267		IGFL2	-0.839576	0.472527
PLCB4	0.835063	0.14307		IRAK2	-0.839534	0.0432
PCDH15	0.83401	0.44058		GAD1	-0.839392	0.107617
ELK3	0.833845	0.0106947		SLA2	-0.839375	0.105051
PROS1	0.833284	0.273806		RASGRP2	0.839349	0.16704
DCT	0.833061	0.411506		EMILIN3	0.83894	0.0741203
RIMBP3	0.832859	0.35312		CYP27B1	-0.838919	0.00935533
[truncated: 16,764 more rows]

## Sheet: Fig. 1C
our TNBC cohort				TCGA TNBC cohort
genes	logFC	pvalue		gene	logFC	pvalue
NELL1	9.75567	0.00116686		CCL5	-2.36307	3.22431e-13
PAX7	8.14888	0.000613941		NKG7	-2.194	1.65415e-12
ZIC5	6.46829	0.0281883		GZMB	-2.05371	1.61764e-11
GMNC	6.07053	0.0166778		IRF1	-1.71641	1.81925e-11
CYP4F8	-6.16161	0.161412		GBP5	-2.45588	5.10661e-11
BPIFB3	5.59472	0.0436268		CCL4	-1.71431	5.56114e-11
KCNA4	5.51182	0.00299022		GBP4	-2.2848	3.79383e-10
HNF4A	5.21046	0.00121344		IL18BP	-1.20791	3.79383e-10
PAX3	5.20178	0.00752876		CXCL11	-2.54088	3.79383e-10
MORC1	5.17191	0.00734831		GZMA	-1.91543	3.79383e-10
IGF2	5.04119	0.00102373		APOBEC3G	-1.28685	6.70581e-10
NXPH1	4.62713	0.0320026		NLRC5	-1.33338	6.70581e-10
MAGEC2	-5.31833	0.140838		CXCL9	-3.17368	9.55762e-10
ARC	4.41552	1.44026e-05		PSMB9	-1.96183	9.55762e-10
PPP1R1B	4.3383	0.000688765		IL15RA	-1.43961	9.55762e-10
GABRA1	4.32811	0.037391		GZMH	-1.66206	9.55762e-10
GDF10	4.05047	0.00465987		CXCL10	-3.2595	9.55762e-10
APCDD1L	4.00582	0.0027809		LAG3	-1.82919	9.55762e-10
AQP5	3.96889	0.0069874		CD2	-2.00877	9.55762e-10
SLC13A2	3.88889	0.000869626		CD8A	-1.73279	9.55762e-10
MFAP4	3.74501	0.000612198		SIRPG	-1.32138	1.00738e-09
NLRP5	-5.01523	0.335441		IDO1	-3.15653	1.3041e-09
RBM46	3.6579	0.00376386		CD3D	-2.03767	1.66985e-09
FGB	-4.94769	0.214229		IL12RB1	-1.18456	2.30977e-09
AC098850.3	3.62279	0.0449382		CD3E	-1.84052	2.76733e-09
LEFTY2	3.60363	0.00843065		WARS1	-1.915	2.90941e-09
TMEM213	3.59681	0.0127302		CXCR3	-1.55534	3.0819e-09
ABCC12	-4.70349	0.0607843		CD48	-1.21619	3.33498e-09
DES	3.50654	0.00042596		APOL3	-1.56843	4.13259e-09
COMP	3.48907	0.00463493		TAP1	-2.13081	4.693e-09
ZG16B	3.47841	0.0292122		SLA2	-1.14983	5.37031e-09
CRLF1	3.46342	0.00215148		CXCR6	-1.19109	5.78218e-09
TRIM63	3.44301	0.00921033		OR2I1P	-2.30984	6.87502e-09
OR3A3	3.37206	0.0447462		GNLY	-1.51924	7.08563e-09
PRAC1	3.3344	0.0249631		GBP1	-2.01942	8.07937e-09
ELN	3.33106	0.0119804		BATF2	-1.95922	8.19447e-09
BRSK2	3.24955	0.000948841		CCR5	-1.38522	9.86295e-09
KCNS1	3.24107	0.000598645		IL2RG	-1.48501	1.11174e-08
SCGB1D2	3.19165	0.00270896		TBX21	-0.842055	1.11276e-08
IRS4	3.17338	0.030009		CD7	-1.47074	1.13961e-08
SLC5A1	3.14625	0.00459747		PTPN7	-1.19771	1.41687e-08
PRAME	3.14276	0.0449739		PRF1	-1.49164	2.1346e-08
EPPIN	3.13233	0.00626995		SNX20	-1.06493	2.17781e-08
FGF3	-4.02308	0.337952		SP140	-0.947898	2.33476e-08
FAM3D	3.13009	0.0208288		SIT1	-1.40351	2.79853e-08
CRYBA2	3.1045	0.00102041		ICOS	-1.11425	3.67307e-08
GATA5	-3.96387	0.170842		PDCD1	-1.37144	3.70298e-08
FCN2	-3.96253	0.0749304		CD74	-1.71892	3.82047e-08
VSTM2A	-3.93129	0.210975		TAP2	-1.45418	3.91655e-08
SORCS3	3.07864	0.00682937		TIGIT	-1.10419	3.91655e-08
BARX1	3.03408	0.00879499		CXCL13	-2.52011	4.72817e-08
PTF1A	-3.81676	0.147223		ETV7	-1.56034	5.1845e-08
PAGE5	-3.807	0.125407		CIITA	-1.17164	6.66603e-08
OTC	-3.75432	0.0516652		CD53	-1.42907	6.66603e-08
KCNC2	-3.74849	0.253159		IL2RB	-1.4375	6.92883e-08
SFRP4	2.95173	0.00224691		PLEK	-1.38344	8.36283e-08
FLNC	2.93926	0.00177422		SLAMF6	-1.29932	9.39255e-08
CNTFR	2.93553	0.0201051		B2M	-1.34236	1.07247e-07
CCDC8	2.93073	0.000261859		FASLG	-1.08303	1.1827e-07
ANKRD30A	-3.64501	0.263776		BCL2A1	-1.91572	1.36955e-07
RFX4	-3.64259	0.309633		WAS	-1.14858	1.71942e-07
GNG4	2.92668	0.0111488		UBE2L6	-1.57353	1.71942e-07
GDF5	2.87235	0.00235574		XCL2	-1.03108	1.71942e-07
POTEC	-3.61538	0.349581		CD247	-1.11956	1.73736e-07
MGAT4C	3.61116	0.310051		LILRB4	-1.38574	1.73736e-07
PNMA5	2.84658	0.0128709		ZNF683	-1.08712	1.8597e-07
ISX	-3.60159	0.280578		LCP2	-0.986462	1.8597e-07
CHRM1	2.84221	0.0040271		PSMB10	-1.29691	2.24574e-07
FGFR3	2.80798	0.0196628		CTLA4	-1.18317	2.50204e-07
CALCA	-3.56687	0.0891308		PSMB8	-1.47399	3.62345e-07
TRIM9	2.7714	0.00205159		CD27	-1.36092	3.65265e-07
BOC	2.75317	0.0129103		HCST	-0.948308	3.68249e-07
KLK3	-3.48949	0.157895		EVI2B	-1.24011	4.06843e-07
PTX3	2.74711	0.00724863		ARHGAP9	-0.967917	4.06843e-07
TPPP2	2.74059	0.00555621		CYTIP	-1.17631	4.46605e-07
FAM129C	2.72894	0.00291459		CTSW	-1.44861	4.49639e-07
OR13J1	2.72089	0.00120741		CD86	-1.03007	5.55349e-07
UGT2B11	-3.4579	0.23022		SLAMF7	-1.72646	6.09959e-07
CST9	-3.45477	0.0620601		SASH3	-1.3414	7.07499e-07
ANKRD35	2.69157	0.000333087		SAMSN1	-0.837649	7.07499e-07
CNTNAP4	-3.41687	0.254156		CD274	-1.17697	7.69747e-07
TM4SF4	3.41451	0.0880846		NCF1	-0.870949	8.09371e-07
MYPN	-3.39159	0.0675564		IL10RA	-1.05908	8.1627e-07
TMEM59L	2.67862	0.00213414		CD3G	-1.04065	8.21976e-07
ADGRB1	2.6773	0.00595782		RAC2	-1.50796	8.66603e-07
DPT	2.67609	0.00421609		C1QB	-1.76225	1.04059e-06
PHGR1	-3.35696	0.146246		EOMES	-0.859508	1.301e-06
ARSF	2.67236	0.000570408		LCK	-1.29427	1.32002e-06
P2RX2	2.66558	0.048404		GZMM	-1.19069	1.35621e-06
FABP4	2.66051	0.0139967		ZBED2	-1.10714	1.3573e-06
HIF3A	2.65815	0.0288709		CTSS	-1.42136	1.3573e-06
SMOC1	2.64921	0.0118894		CD38	-1.1998	1.38938e-06
TBX18	2.63375	0.0160205		LILRB1	-0.990391	1.40837e-06
COL14A1	2.57853	0.00374701		C1QA	-1.72252	1.40837e-06
RNF186	3.32305	0.173		PYHIN1	-0.750255	1.42284e-06
CSAG1	-3.31893	0.0844854		SRGN	-1.24065	1.45786e-06
LHX8	3.28805	0.11233		CRTAM	-0.66413	1.50533e-06
SPEM2	2.57508	0.0253723		AIM2	-1.60334	1.54909e-06
EGF	2.57079	0.0450964		SLA	-0.87734	1.6024e-06
NFE4	-3.28305	0.0829508		HAVCR2	-0.962075	1.63438e-06
MMP20	-3.2807	0.204559		CD52	-1.67466	1.71429e-06
IL33	2.56204	0.00586437		IRF8	-1.30039	1.77315e-06
EPHB3	2.55946	0.00109812		PSME2	-1.10917	1.89478e-06
CILP2	2.55529	0.0010361		IL32	-1.71842	1.96824e-06
MS4A8	-3.24612	0.202516		VAV1	-1.08447	2.11173e-06
SYT13	2.53507	0.0228318		IL21R	-0.927609	2.20011e-06
TGM6	-3.23263	0.0716066		ZBP1	-0.952597	2.22257e-06
CYP2C9	-3.22803	0.1023		STX11	-0.691227	2.27063e-06
CDH15	2.52149	0.00245932		FCER1G	-1.1291	2.33606e-06
PCSK2	-3.19724	0.0803767		CALHM6	-1.2568	2.43449e-06
PNMA8B	2.51191	0.00034711		ITGAL	-1.14244	2.75954e-06
DLK1	3.18998	0.147001		FMNL1	-0.828279	2.84627e-06
PLA2G2D	2.50632	0.0151181		LST1	-0.991278	2.90821e-06
MMP13	2.50375	0.0290985		SLAMF1	-0.834913	2.9626e-06
MYL7	2.4871	0.0304995		SIGLEC10	-1.07487	3.06653e-06
BHLHE22	2.47652	0.00221562		CD72	-0.987343	3.15004e-06
FCRLA	2.45607	0.0041968		TNFRSF9	-0.645232	3.24154e-06
CFAP65	2.45002	0.0388691		CD37	-1.13262	3.31311e-06
ADAM33	2.41817	0.00236094		EPSTI1	-1.25892	3.59022e-06
TRIM48	-3.13252	0.187649		PSME1	-1.03549	3.68226e-06
LRRN4CL	2.39391	0.000585124		LAP3	-1.16571	3.96654e-06
CSDC2	2.38552	0.00193967		FERMT3	-1.16963	3.96992e-06
SHCBP1L	-3.11039	0.0676587		GZMK	-0.950725	4.66452e-06
CELF5	2.36442	0.0238818		LTA	-0.826656	4.66452e-06
H1FOO	-3.09805	0.33365		SEMA4D	-0.710349	4.84803e-06
C1QTNF7	2.36035	0.000249074		APOL6	-1.25255	5.41717e-06
TMEFF2	3.08078	0.106029		PSTPIP1	-0.862027	5.57365e-06
DCN	2.3535	0.00198149		IL15	-0.55687	5.62893e-06
UNC93A	-3.0675	0.112367		ACAP1	-0.981322	5.66822e-06
GFY	-3.06158	0.143613		CD5	-1.22386	5.99657e-06
GPIHBP1	2.34302	0.000587824		EDIL3	1.44206	6.14824e-06
CES1	2.33231	0.00439781		MYO1G	-0.824823	6.14824e-06
LYPD2	2.32584	0.0302561		C2	-0.97237	6.4672e-06
GLRA4	2.32328	0.0347391		SLC7A7	-0.993089	6.63638e-06
C6orf15	-3.0235	0.0607036		TRIM69	-0.871872	7.07768e-06
FOXC2	2.3176	0.0271368		STAT1	-1.47526	7.21699e-06
AMER2	3.01616	0.0741183		TAPBP	-0.943616	7.25396e-06
DMRTC2	-2.98772	0.182141		OPTN	-1.22824	7.35283e-06
SOX10	2.98754	0.127973		CD4	-1.13298	7.86814e-06
HOXA9	2.31412	0.0124909		APOBEC3H	-0.64584	7.86814e-06
CAPN6	2.96745	0.0508554		JAK3	-0.900733	7.86814e-06
UGT2B15	-2.96699	0.071098		LILRB2	-1.00879	7.86814e-06
SPIC	2.95283	0.373098		PTPRC	-1.3228	7.88245e-06
CPNE9	2.3099	0.0350137		SLAMF8	-0.964056	8.10117e-06
CTSE	-2.94918	0.0750075		ADAMDEC1	-1.76985	8.10117e-06
LCE3A	-2.93966	0.187086		PDE6G	-0.558517	8.10117e-06
PALM	2.30785	0.0106148		TBC1D10C	-1.10397	8.10117e-06
MMP3	2.29961	0.0392143		MYO1F	-0.845769	8.69572e-06
CCL21	2.29843	0.0322242		PLAAT4	-2.12615	8.73909e-06
PDGFD	2.29397	0.000148734		CORO1A	-1.31051	9.09012e-06
CSMD3	-2.9129	0.0889978		CLEC4E	-1.08653	9.15629e-06
GPR12	2.9095	0.0734989		P2RY10	-1.01173	9.22029e-06
UGT3A1	2.90579	0.102935		SELPLG	-1.09718	9.32327e-06
CLVS2	2.90539	0.198775		EBI3	-1.05017	9.91581e-06
PNMA8A	2.28315	0.0035339		ITGB2	-1.30149	1.0157e-05
LHX5	2.87694	0.192817		UBASH3A	-0.676476	1.0157e-05
MYT1L	-2.87541	0.100562		RASAL3	-1.02284	1.0157e-05
RGS7BP	2.26705	0.037125		FCGR1A	-0.862896	1.06103e-05
ANHX	-2.87234	0.0915796		TNFRSF14	-1.0161	1.07912e-05
ZFP57	-2.87134	0.0651691		PILRA	-0.904558	1.17278e-05
CR2	2.25179	0.0202575		KLHDC7B	-2.45887	1.20489e-05
OGN	2.2506	0.0494852		CD69	-0.999168	1.24056e-05
COL2A1	2.85591	0.0836752		C16orf54	-0.9215	1.24056e-05
AWAT2	-2.85383	0.165715		PLA2G2D	-1.48995	1.25036e-05
TCF21	-2.85369	0.339303		C1QC	-1.51995	1.25294e-05
VTCN1	2.24934	0.0192132		NCKAP1L	-0.922633	1.30286e-05
PLIN1	2.24364	0.0187087		FYB1	-1.02009	1.31661e-05
PADI4	-2.84556	0.107808		ACSL5	-1.16107	1.31661e-05
SCGB2A2	2.84531	0.0859438		RASSF4	-1.23884	1.32765e-05
ARHGAP20	2.23872	1.99718e-05		CST7	-1.34534	1.34008e-05
TMPRSS7	-2.83746	0.512501		CD6	-0.976307	1.359e-05
SLC2A4	2.22683	0.0126569		CD300LF	-0.826998	1.359e-05
NXPE4	-2.81505	0.299323		SH2D2A	-0.916803	1.37484e-05
GRIA3	2.22507	0.0349688		SH2D1A	-0.991978	1.38689e-05
HOGA1	2.21956	0.000273511		NCR3	-0.674933	1.39507e-05
ZP4	-2.79896	0.179606		NFKB2	-0.935421	1.50333e-05
LTBP2	2.21909	4.4338e-05		TRAT1	-0.747033	1.52158e-05
DRGX	-2.7842	0.306729		LILRB3	-0.623816	1.54447e-05
TMEM132D	-2.78328	0.0975952		SNX10	-0.820311	1.54447e-05
CT45A1	2.77478	0.0981953		DOK3	-0.693154	1.54447e-05
SPERT	2.21762	0.0171056		GPR171	-0.825851	1.68547e-05
ITGBL1	2.21429	0.011478		ADGRE5	-1.02251	1.7261e-05
CYP2F1	2.77061	0.145418		BTK	-0.787151	1.7544e-05
OR10H1	-2.76185	0.294635		CD40	-1.1143	1.75658e-05
OCA2	-2.75974	0.0535314		HCLS1	-1.07141	1.75658e-05
GRID2	2.75936	0.0799827		TRIM21	-0.926187	1.76802e-05
DACT2	-2.75835	0.0632247		LAPTM5	-1.06873	1.7845e-05
DENND2A	2.20056	0.00869758		GPR65	-0.632477	1.92921e-05
NPHS1	-2.75254	0.0799031		CCL8	-1.75726	1.95633e-05
ADH1B	2.7499	0.0974135		NUB1	-0.640382	2.0662e-05
COL8A1	2.20043	0.013709		ITGB7	-0.775713	2.08213e-05
ABCA8	2.19465	0.027355		NR1H3	-0.862675	2.08683e-05
LGI3	2.19287	0.0378845		C1orf162	-0.75036	2.08683e-05
SCN1A	-2.73073	0.124122		FBXO6	-1.00218	2.12365e-05
ASCL1	-2.73047	0.163976		ZAP70	-1.04104	2.12365e-05
PODN	2.19074	0.00325029		BTN3A3	-0.955908	2.14166e-05
CHST8	-2.72382	0.0854286		SCIMP	-0.728784	2.15209e-05
NDRG2	2.17933	0.0239627		AKNA	-0.823652	2.26711e-05
KRTAP5-10	2.71234	0.0575343		IL2RA	-1.13332	2.28894e-05
GAL3ST1	2.1786	0.0278753		CD8B	-0.874679	2.37426e-05
SIGLEC6	2.17659	0.012876		LPXN	-0.897092	2.50746e-05
PRRT4	2.16186	0.00970491		AIF1	-1.06553	2.54292e-05
VCX	-2.68958	0.163368		MAP4K1	-0.872431	2.60671e-05
MAGEA1	-2.68643	0.104723		PIM2	-1.26423	2.61029e-05
ALDH1L1	2.16002	0.0352944		TNFRSF1B	-1.01778	2.61029e-05
CNN1	2.15042	0.00290284		CD96	-0.919083	2.64629e-05
KCNJ4	2.1472	0.00554178		NCF4	-0.92387	2.69035e-05
BPIFB2	-2.6763	0.064829		TYMP	-1.43586	2.8041e-05
CD300LG	2.1445	0.0481733		TMEM150B	-0.70602	2.80451e-05
CADM3	2.14341	0.0184237		SAMD9L	-1.19052	2.90898e-05
ZFHX4	2.13805	0.0218829		FGD2	-0.618539	2.9731e-05
AQP7	2.13762	0.0234769		PLAC8	-0.822989	3.0005e-05
TMEM130	2.13705	0.0031005		IL4I1	-1.37224	3.07819e-05
SFRP2	2.13394	0.00885644		IGSF6	-0.987871	3.22754e-05
PADI1	-2.66525	0.176265		TMC8	-0.992273	3.34593e-05
C3orf70	2.12876	0.0226211		LZTS1	0.977684	3.62543e-05
PTPRZ1	2.65886	0.136438		BST2	-1.97176	3.66409e-05
SFRP1	2.1276	0.0278276		RFX5	-0.835667	3.69676e-05
F2RL2	2.12249	0.00543704		PARP14	-1.17859	3.81755e-05
EVX1	-2.64714	0.105346		HSH2D	-1.11542	4.17662e-05
PPBP	-2.64646	0.308577		PDCD1LG2	-0.881709	4.18742e-05
CDH13	2.1063	0.00136797		GPSM3	-0.979092	4.21698e-05
SERPINA11	-2.64043	0.228397		DOK2	-1.06077	4.39394e-05
DNMT3L	-2.64026	0.0605446		TYROBP	-1.08424	4.40378e-05
SSC5D	2.09877	0.00136871		STAC3	-0.649618	4.47942e-05
KBTBD12	2.09757	0.0497557		LAIR1	-0.803766	4.73032e-05
CORO2B	2.09699	0.000620977		SPI1	-1.09632	4.88266e-05
NLGN4Y	2.62378	0.109689		TRAF1	-0.809822	5.02512e-05
LIX1	-2.62214	0.0834784		ARHGAP30	-0.903724	5.11335e-05
HSPB6	2.09311	0.0165242		BIN2	-0.930764	5.2615e-05
SOX3	-2.61594	0.137989		MYO7A	-0.578091	5.2615e-05
TPTE	-2.61355	0.110528		CYBB	-1.32006	5.58622e-05
PCDH18	2.09231	0.00183359		MLKL	-0.650154	5.60633e-05
SERPINA10	-2.60748	0.149207		ITK	-0.703794	5.60633e-05
OMD	2.07724	0.00939062		APOL1	-1.23365	5.81588e-05
TFF1	-2.60676	0.269641		PARP12	-0.895011	5.81762e-05
IP6K3	-2.59915	0.0622525		GPR174	-0.715147	6.01021e-05
A2ML1	-2.59694	0.103718		ODF3B	-1.14469	6.28933e-05
CCDC140	2.59186	0.346981		CYTH4	-0.847412	6.4054e-05
LGR6	2.5813	0.0570138		RTP4	-1.53144	6.4054e-05
DPP6	2.5808	0.0921757		TRIM22	-1.1553	6.41703e-05
GLIS1	2.07669	0.0118274		IKZF3	-0.971942	6.57623e-05
PNMA6A	2.0754	0.00885182		FCGR3A	-1.31445	6.63495e-05
SELENOP	2.07326	0.0415174		SLC15A3	-1.10099	6.67378e-05
FZD9	2.07042	0.0284109		MNDA	-1.08641	7.323e-05
LOX	2.06867	0.00226094		FOXP3	-0.797986	7.42146e-05
HS3ST2	2.06558	0.0128678		PRKCB	-0.686928	7.5153e-05
SLC39A12	-2.55761	0.0540266		ITGAE	-0.528141	8.0198e-05
C11orf87	2.55761	0.119757		GIMAP4	-1.00486	8.0198e-05
HP	-2.55741	0.120471		PIK3R5	-0.557147	8.65457e-05
ADAMTSL3	2.06424	0.0337042		SPN	-0.830656	8.66081e-05
ADCY8	2.55391	0.209842		EVI2A	-0.581818	8.76708e-05
SERPINA6	-2.55236	0.250576		MPP1	-0.618918	8.83133e-05
NDN	2.05853	0.000594835		GNGT2	-0.490357	8.90205e-05
SCEL	-2.54585	0.0807934		S1PR4	-0.958369	0.000100331
CHL1	2.05386	0.00252636		CARD11	-0.893354	0.000100331
ITLN1	-2.53747	0.073726		CXorf21	-0.701313	0.000101625
PAX2	-2.53744	0.0739004		PTK2B	-0.844448	0.000103001
TBX1	2.05301	0.0241113		ARHGAP45	-0.987958	0.000105613
SERTAD4	2.05122	0.0148978		GIMAP2	-0.893919	0.000105613
STAR	-2.53376	0.0805401		GUCY1A2	0.607502	0.000117687
CTAG2	2.53081	0.117624		ARRB2	-0.561589	0.000117852
PTPRD	2.04132	0.0362351		HSD11B2	1.09329	0.000118461
SVEP1	2.0363	0.0102869		FAM78A	-0.676947	0.000119124
EPHB1	2.02681	0.0434083		OASL	-1.4404	0.000120644
MYEOV	-2.52009	0.0695424		TLR8	-0.789736	0.000122965
KRTAP5-11	2.51601	0.167949		SEPTIN1	-0.817241	0.00012448
DMRT1	-2.51327	0.149328		APBB1IP	-0.761675	0.000127618
KCNK2	2.02631	0.0384791		SELL	-1.32509	0.000128662
RUNX1T1	2.02546	0.0166784		AOAH	-0.96155	0.000129675
SSX2B	-2.51062	0.119441		CCR7	-1.18267	0.000139745
CROCC2	2.02377	0.0266848		HK3	-0.968363	0.000140728
VEPH1	2.01443	0.0173738		LAT2	-0.71338	0.00014242
SPON1	2.01389	0.0080835		ENPEP	0.620784	0.000146204
ADIPOQ	2.49336	0.0661574		GPR132	-0.699165	0.000150743
VGLL3	2.01082	0.010206		APOC1	-1.32096	0.000156326
INMT	2.00527	0.00347135		LGALS9	-1.0827	0.000158162
ZNF366	2.0032	0.00226994		IFI35	-1.20926	0.000158173
CSN3	-2.47837	0.208096		FGR	-0.691078	0.000159993
LRFN5	2.00251	0.0244054		CD40LG	-0.709281	0.000159993
BPI	2.47492	0.0540928		IKZF1	-0.700131	0.000161228
ATP1B2	2.00192	0.00849637		TNFAIP8L2	-0.874674	0.000163608
CSMD1	2.47207	0.0856908		MS4A6A	-0.928359	0.00017263
GAS1	1.99522	0.0184866		PLCB2	-0.694913	0.000177853
CCL1	-2.46713	0.131293		TFEC	-0.637284	0.000190684
RTL1	2.46711	0.224527		SAMHD1	-0.830359	0.000191369
PIRT	2.46114	0.308492		ARHGAP25	-0.795026	0.000191949
SALL3	-2.45694	0.356471		BTN3A2	-0.825531	0.000191949
CX3CR1	1.98743	0.00231635		NMI	-0.725795	0.000194059
ZNF503	1.98702	0.0115885		ABI3	-0.880031	0.00019941
DCDC2C	-2.44695	0.0912371		ADA2	-1.07686	0.000201772
SLURP1	2.44042	0.0932245		CCR2	-0.856175	0.000202456
KRTAP10-6	-2.43239	0.126828		CARD16	-0.832608	0.000205138
CCDC83	-2.43067	0.092371		TESPA1	-0.599192	0.000220634
RPL10L	2.43015	0.158974		LRRC17	1.0386	0.000229373
MYBPC1	-2.42708	0.153733		MMP16	0.979279	0.000233079
MRGPRF	1.98211	0.0187616		CHSY3	0.535863	0.000235113
ITIH5	1.98097	0.0304943		FGL2	-1.12262	0.000235587
CHST9	2.42102	0.0852706		C19orf38	-0.692715	0.000235587
MN1	1.97812	0.00156859		CD79A	-1.87847	0.000241562
MYO3A	-2.41658	0.0957022		PIK3CD	-0.849719	0.000246029
FDCSP	-2.41503	0.144301		CCL3	-0.680353	0.000257077
ECM2	1.97387	0.00917358		PTPN6	-0.748451	0.000257921
LYZ	1.97144	0.0283651		CAPG	-0.933201	0.000273371
ABI3BP	1.9682	0.0162365		ITGAX	-0.701881	0.000280526
THBS4	1.96807	0.0144205		APOE	-1.38885	0.000287163
ASIC4	1.96727	0.0035725		IRAK1	-0.999298	0.000291925
OR7D2	-2.37277	0.0819643		NFKBIE	-0.822263	0.000298966
CYP24A1	-2.36603	0.0724606		RELB	-0.922415	0.000298966
PCSK5	1.96331	0.00283112		ISG20	-0.820478	0.000307054
MS4A1	1.96293	0.031918		LAMP3	-1.38004	0.000309824
PYDC1	-2.35907	0.169311		NLRC3	-0.599563	0.00032139
TMEM132E	2.35629	0.0924649		CCL4L2	-1.10932	0.00033761
PGM5	1.95891	0.0128522		APOBEC3A	-0.75633	0.000344478
FAT4	1.95856	0.00955233		THEMIS2	-0.803151	0.000378092
TEX37	-2.35005	0.137629		ARMH4	0.490199	0.00037849
GRIA1	2.34416	0.141996		GPR183	-0.96251	0.000382383
COL3A1	1.95754	0.0153405		LAX1	-0.875486	0.000383712
AFP	-2.34301	0.117731		SGCD	0.570072	0.000391829
ARHGAP36	-2.33646	0.408046		FAM172A	0.485805	0.000403703
REG1A	-2.33638	0.440085		IRF4	-0.973274	0.000403703
GSTA2	-2.33547	0.066816		JAML	-0.672421	0.000410575
JCHAIN	1.94814	0.0203431		GBP2	-1.13727	0.000423666
OR2T8	-2.32723	0.0577517		C3orf70	0.691816	0.000427834
PTGIS	1.94686	0.026841		IL18	-0.901948	0.000451777
TCL1A	1.94567	0.0411387		RGS5	1.39287	0.000467146
PDPN	1.94445	0.0235052		GPR84	-0.740309	0.000477552
PDX1	-2.31945	0.383878		DOCK8	-0.728836	0.000487056
FOXG1	-2.31847	0.160401		TNFSF13B	-1.3173	0.000490819
CTGF	1.94105	0.0157724		GMFG	-0.897956	0.000498299
NKX2-3	-2.31569	0.204672		BTN3A1	-0.8303	0.000514636
COL1A1	1.93943	0.0257797		AIMP2	-0.552139	0.000521961
AGR2	-2.31065	0.183156		TMEM156	-0.579258	0.000522747
AEBP1	1.93664	0.00390961		AKAP12	0.96675	0.000537362
ALX4	2.30887	0.0760809		IFIT3	-1.38802	0.000541708
OR2T10	-2.30802	0.13979		STAT4	-0.51522	0.000562298
CPXM1	1.93605	0.00157318		JAK2	-0.674822	0.000576208
BARX2	2.30561	0.0500549		HCK	-1.01494	0.000585399
1-Dec	-2.30168	0.0616594		ALOX5AP	-0.968659	0.000586735
PTGER1	1.92703	0.0102708		LAMA4	0.928333	0.000605775
PPP1R1A	2.2988	0.0534418		MEI1	-0.517096	0.000605775
MALL	1.92047	0.0316029		DOCK2	-0.687004	0.000618615
GPR142	2.29768	0.0771349		PARVG	-0.655727	0.000620717
PSG9	-2.29618	0.141108		C3AR1	-0.870559	0.000635239
SEZ6L	-2.29536	0.13595		FGD3	-0.783625	0.000639169
FHL1	1.91736	0.00112285		NOLC1	-0.595524	0.000685355
POU3F4	2.29365	0.146951		DTX3L	-0.859147	0.000688594
P4HA3	1.91729	0.0396944		REC8	-0.700267	0.000701087
ANKUB1	-2.29052	0.186637		LYZ	-1.78429	0.000716106
KL	1.91339	0.00370869		PTPN22	-0.574091	0.00072768
CCDC80	1.91275	0.00679652		FCRL6	-0.415419	0.00075067
THBS2	1.9074	0.00992497		TDRD7	-0.686308	0.000758432
MYH7	-2.26657	0.0548394		FCGR2B	-0.56413	0.000760514
MYO3B	-2.26163	0.0898395		PML	-0.664849	0.000760514
AGR3	-2.25889	0.122108		STAMBPL1	-0.467103	0.000763959
EBF1	1.90072	0.000512162		LACTB	-0.546423	0.000781039
MUCL3	2.2516	0.185663		GMIP	-0.655396	0.000793232
PRPH	1.90049	0.0153952		EGFLAM	0.67781	0.000841024
SPOCK1	1.89484	0.00412499		VCAN	1.2218	0.000856555
FBXL22	1.89248	0.000479144		TRIM14	-0.83812	0.000867281
TRPM1	-2.24573	0.306565		PTPRG	0.575816	0.000898005
NYX	-2.24493	0.339724		ADGRF5	0.781645	0.000929715
PEG3	2.24386	0.133608		LRRC25	-0.694179	0.000946444
SPON2	1.89038	0.00857788		DKC1	-0.606795	0.000976078
DACT1	1.88785	0.00169678		THEMIS	-0.463501	0.00103342
SEMA3G	1.88641	0.000437014		BATF	-1.2562	0.00104745
ITGA6	1.8862	0.00478793		AVPR1A	0.600649	0.00105454
PDK3	1.88248	0.00503892		ZMYND15	-0.608268	0.00105786
NBPF6	-2.22315	0.117396		CD300A	-0.727737	0.00106154
UNC5D	-2.22232	0.0701323		LY75	-0.639394	0.00107269
SCGB3A1	2.22165	0.180316		IL27RA	-1.21242	0.00110518
GRIA2	2.22163	0.141031		BIRC3	-1.19323	0.00115554
DKK2	1.88031	0.0177676		LTB	-1.61292	0.001164
LALBA	2.22	0.454845		CSF2RA	-0.794952	0.00119051
GALNT5	1.87959	0.0132059		NFAM1	-0.649248	0.00119747
NPFFR2	-2.21932	0.274983		FAM120B	0.482548	0.00125981
RGMA	1.87845	0.0229151		NID1	0.99284	0.0012876
AKR1D1	-2.21844	0.0854795		SIGLEC14	-0.67829	0.00130038
CD22	1.87558	0.0208213		SUSD3	-1.16963	0.00133112
PTCHD4	1.87387	0.000413013		CCRL2	-0.477863	0.00136205
ACTG2	1.87325	0.0431461		TAPBPL	-0.893008	0.0013819
EXTL1	2.21559	0.136068		C1QTNF3	0.80972	0.0013883
CR1	1.86439	0.00516349		FHL1	1.00731	0.00140403
NBPF4	-2.21224	0.0684495		PTAFR	-0.83275	0.00140604
GHRHR	-2.21188	0.0976964		TRAFD1	-0.545331	0.00140604
NCAN	2.21083	0.242609		SLC25A19	-0.540467	0.00141759
EMILIN3	2.20685	0.0546093		NFKBID	-0.477365	0.00141772
SLC6A20	1.86116	0.0376817		SEMA5A	0.839815	0.00143265
EYA1	-2.20581	0.109999		IFI44L	-1.42612	0.00144087
MYCT1	1.86088	0.000303231		CD83	-0.856857	0.00144109
COLEC11	1.85755	0.0166528		SIGLEC7	-0.48368	0.00145997
HS3ST4	2.19732	0.311895		CEACAM21	-0.463615	0.00149605
NCMAP	2.19707	0.0762985		PIK3AP1	-0.902773	0.00151357
ZG16	-2.19678	0.0661567		RNASE6	-0.907156	0.00153813
CYP2A7	-2.19633	0.0703828		CASP1	-0.835536	0.00153992
NT5E	1.85722	0.0278515		SERINC5	0.596147	0.0016003
GPC6	1.85596	0.0129022		PSTPIP2	-0.885578	0.00160453
TMEM119	1.8524	0.00440817		CSF1	-1.07219	0.00162547
DSCAM	2.18627	0.40391		LYSMD2	-0.622738	0.00165183
PLA2G2E	-2.18454	0.376949		NOD2	-0.613025	0.00172133
KRT81	-2.18259	0.117744		HPS1	-0.481137	0.00172531
LRRC14B	2.18144	0.0728639		TIMP3	1.17376	0.00174398
CD36	1.85026	0.0357009		TRPV2	-0.663599	0.00174398
FOXJ1	-2.17891	0.136344		SIGLEC1	-0.889637	0.00175759
LOXL1	1.84988	0.00472491		RNF19B	-0.72536	0.0017727
UBE2L5	1.84982	0.000832215		CARMIL2	-0.66572	0.0017727
SELP	1.84641	0.0392163		STK32C	-0.645281	0.0017727
IL9	-2.17304	0.155772		PIGT	0.535908	0.00184188
LYZL4	-2.17208	0.0817318		GIMAP7	-0.98217	0.00184796
SLC1A6	2.16215	0.0945204		NECAP2	-0.485051	0.00186796
MTSS1	1.84638	0.00258832		NOC3L	-0.468931	0.00188013
CLEC4C	-2.16113	0.123473		RHOG	-0.584407	0.00190152
LUM	1.83943	0.0123191		SIGLEC9	-0.476191	0.00190152
CRHR1	2.15953	0.190694		GPR18	-0.580855	0.00191975
NPY4R	1.83864	0.0315481		TRAF3IP3	-0.719028	0.00192512
PTGFR	2.15659	0.0751879		PARP9	-0.860501	0.00197974
KCNJ5	1.83855	0.00354211		TAGAP	-0.791568	0.00199406
LGI1	-2.15325	0.0883434		ACKR3	0.846447	0.00202903
NPAP1	2.15261	0.197585		STAP1	-0.596271	0.00203049
PAQR9	2.15257	0.158389		JCAD	0.622624	0.0020389
DACT3	1.83688	0.00331366		TNFAIP8	-0.541632	0.0020389
CRHBP	1.83462	0.0141651		CDH13	0.481401	0.00205762
SCN4A	1.83459	0.00814343		TPPP3	1.08699	0.00219308
TBX5	1.83395	0.0169928		POSTN	1.18288	0.00219308
RNF152	1.83377	0.0152882		IFIH1	-1.11458	0.00220819
LYZL2	-2.1419	0.232933		OLFML2A	0.900616	0.00224449
TRPA1	-2.13927	0.128242		MZB1	-1.69465	0.00224735
TMEM178B	-2.13919	0.129585		SPARC	0.976886	0.00225876
MYOD1	2.13883	0.11772		UBA7	-0.84005	0.00226377
SHC2	1.83241	0.0307664		FPR3	-0.960896	0.00229906
LRRC15	1.82906	0.0337761		P2RY13	-0.710068	0.0022999
OTX1	1.82713	0.0391789		PRKCQ	-0.785359	0.00231248
MMP2	1.82618	0.0122206		CLEC2D	-0.548571	0.00234352
MAGEB4	-2.13279	0.129038		KCNAB2	-0.477744	0.00234602
TRIM64B	-2.12895	0.161475		OSM	-0.728587	0.00239006
P2RY8	1.82256	0.00297334		PIK3CG	-0.519047	0.00239706
SLC44A5	2.12785	0.0531301		SLC2A5	-0.602009	0.00244823
PODNL1	1.8218	0.000911176		TNFAIP2	-1.22215	0.00245559
CD8B2	-2.12458	0.135077		CCDC88B	-0.745552	0.00246843
HHLA1	2.12444	0.0897368		AGMAT	-0.476985	0.00248622
HTRA1	1.81959	0.0120965		PALM	0.947201	0.00249587
CD79A	1.81726	0.0232276		CCNQ	-0.571223	0.00251909
PRTN3	-2.11739	0.197401		IRF9	-0.421775	0.00259333
PLA2G2F	-2.11362	0.104092		LPCAT4	-0.494489	0.00263291
NOL4	-2.11173	0.129671		CTSC	-0.921964	0.00272592
PNLIPRP1	2.10676	0.0663279		LY86	-0.709289	0.00278803
DPEP1	1.81645	0.0050644		CD47	-0.639244	0.00284656
RSPH6A	2.10476	0.176523		E2F4	-0.406429	0.00284876
HSPB7	1.81468	0.0340227		MARCHF1	-0.455867	0.0028848
PRRG3	2.10389	0.0615755		RNF213	-0.81721	0.00290914
C8orf74	-2.10385	0.0665424		KLHL6	-0.514542	0.0029842
DCAF12L1	2.10027	0.0903038		FCRLA	-0.69312	0.00304691
PMP2	-2.09952	0.150343		EDNRA	0.927856	0.00304691
FREM1	1.8107	0.0191889		RHOH	-0.693186	0.00304691
MEOX1	1.80759	0.0435741		TLR10	-0.550419	0.00309991
BMX	1.80266	0.0170314		MAML3	0.575816	0.00314787
MYH14	2.09551	0.135971		MEIS3	0.728031	0.00316889
SMR3B	-2.09487	0.618524		CCL2	-0.960044	0.00316889
C2orf88	1.79719	0.0106401		SPOCK1	1.05392	0.00318177
LHFPL6	1.79685	0.000815189		ADAM8	-0.818963	0.00318649
USP44	1.79634	0.00696548		PRAM1	-0.473104	0.00324392
CALCB	-2.092	0.107697		CD19	-0.875204	0.0032455
PIGR	2.08773	0.0965152		SLC25A38	-0.496053	0.0032455
PDIA2	2.08756	0.0581417		ACVR2A	0.485651	0.00325912
FAM240A	-2.08471	0.0592618		PARP15	-0.478002	0.00327618
TPSD1	-2.08198	0.0878144		PRKG1	0.441194	0.00333176
BARHL2	2.07874	0.0655914		MIIP	-0.627008	0.00342805
FGF7	1.795	0.0118345		OTUD5	-0.363817	0.00347131
NPHS2	-2.07756	0.0913153		ZNF276	-0.409404	0.00350307
RGS4	1.79447	0.0231142		PDE5A	0.598564	0.00350307
B3GNT3	1.79386	0.0449271		GSTO1	-0.507907	0.00350307
TIMP3	1.79183	0.0147291		RENBP	-0.792926	0.00356448
PPP4R4	-2.07425	0.127835		SHROOM4	0.51392	0.00359933
S100P	-2.07381	0.0930649		C15orf48	-0.915081	0.00359933
HTR4	1.78682	0.00530557		TTC28	0.506613	0.00359933
GP2	-2.07282	0.211116		WIPF1	-0.653547	0.00359933
FAM205C	-2.07208	0.086784		ACKR4	0.426674	0.00359933
ITGA11	1.78534	0.0161119		FUOM	-0.729405	0.00362265
KRT37	-2.0694	0.272849		ERG	0.600007	0.00363329
OR2L13	-2.06881	0.120618		APOBEC3F	-0.648419	0.00363508
DPF3	1.78279	0.0346516		GRAP2	-0.450646	0.00365538
COL6A3	1.78111	0.0119854		CGAS	-0.686526	0.00367193
ARHGAP28	1.77971	0.00595633		RHBDF2	-0.613487	0.00370841
PLA2G3	-2.06716	0.131343		PLA2G7	-0.836878	0.0037735
MAP2	1.77922	0.0237682		MARCO	-1.4289	0.00377548
AQP1	1.77764	0.00395463		EBF2	0.386232	0.00379571
LHX3	2.06359	0.277668		P2RY8	-0.695155	0.00384096
AGXT	-2.06122	0.10729		PCED1B	-0.720939	0.00384096
C1orf105	-2.05908	0.0969752		INKA2	0.519119	0.00384388
POSTN	1.77147	0.037363		MAP1A	0.4633	0.00384953
PAMR1	1.76274	0.0229841		SDHB	-0.4847	0.00385342
SMIM23	1.7608	0.0289683		HEYL	0.838357	0.00385643
RBFOX1	-2.05173	0.0513981		CD84	-0.644388	0.00385643
FFAR2	-2.05135	0.110762		HERC5	-0.906844	0.00385643
PTGDS	1.75881	0.0353626		ACY3	-0.815346	0.00385669
HOXD8	1.75406	0.000372201		GAB3	-0.384652	0.00387183
BICC1	1.75243	0.00937365		ARHGAP4	-0.799691	0.00393672
SEMA3E	-2.04985	0.12309		ANXA2R	-0.573036	0.0040339
CLEC3A	-2.04864	0.0731075		ECM2	0.677526	0.00403515
CYP2A13	2.04484	0.173079		TAZ	-0.512369	0.00403743
IL20	-2.04321	0.0552925		PARP10	-0.952301	0.00406807
CHRM2	2.04289	0.0903204		SPRY4	0.66067	0.00418662
NMU	-2.0427	0.099736		NAV1	0.632602	0.00418662
SCN4B	1.74815	0.0100621		RGS10	-0.82009	0.0042194
TSPAN12	1.74773	0.0342174		ARHGAP15	-0.536189	0.00430697
TNXB	1.74726	0.00142898		COL1A2	1.18754	0.00438787
GRIN2A	-2.03597	0.174836		AOC3	0.824999	0.00438787
PCDH11X	2.03523	0.155238		CD79B	-0.885355	0.00447309
PTCHD1	2.02886	0.157247		HEY1	0.698442	0.00447309
GNG7	1.73937	0.0340396		SPRED3	0.30686	0.00463
ANGPTL2	1.73477	0.00592503		NFKB1	-0.513448	0.00463
WIF1	2.02659	0.233601		RCL1	-0.650483	0.00463064
FYB2	-2.02656	0.0893162		ZNF423	0.452423	0.00468793
LDB2	1.73096	0.000335238		CCL7	-0.951146	0.00468793
BNC2	1.72562	0.0354195		OGN	1.12036	0.00473052
ASPN	1.72411	0.0418895		CYLD	-0.480046	0.00473584
SGCD	1.71952	0.0179082		ZNF704	0.951935	0.00483284
TAGLN3	-2.02354	0.207572		NID2	0.791684	0.00484263
ID4	2.02065	0.0931867		SNAI3	-0.398257	0.00487586
LARGE1	1.71885	0.0455152		C1S	-1.1391	0.00496523
R3HDML	2.018	0.110343		SFRP4	1.45918	0.00513502
DHH	1.71849	0.00270451		SPOCK2	-1.01304	0.00525613
SPATA18	1.71155	0.0164223		ARAP3	0.610068	0.00525613
MDFI	1.70644	0.0464243		HMCN1	0.732756	0.00525881
KRT6A	-2.01283	0.143982		PSMA5	-0.478257	0.00525939
FOXQ1	-2.01247	0.083856		SOBP	0.618319	0.00532803
CFH	1.70524	0.00465519		PLCB1	0.660503	0.00540335
F2R	1.70509	0.00169682		OAS2	-1.21654	0.00546165
ANKRD65	1.69829	0.00716645		SPRED2	0.726269	0.00548704
FOXL1	1.69795	0.0255438		RAB8A	-0.376687	0.00551796
EPYC	1.6879	0.0441411		IFI44	-1.23598	0.00552588
PABPC1L2A	-2.00188	0.076962		CD93	0.735223	0.00554542
LEP	2.00167	0.0603119		ITGA1	0.521518	0.00563268
SIRPA	1.67898	0.00568042		APOBEC3C	-0.868297	0.0056642
CEBPA	1.67705	0.00662889		PLGRKT	-0.618627	0.00569809
CRISP3	1.99361	0.322126		LRRC8C	-0.7079	0.00569809
CLEC4F	1.99359	0.106055		KREMEN1	0.644078	0.00575277
EFEMP1	1.67359	0.0144886		IGLL5	-0.805363	0.00591731
GIPC3	1.67244	0.00930508		ANKRD22	-0.907686	0.00591894
CXCL17	1.99182	0.210947		COQ2	-0.512881	0.00591894
INSYN2B	1.67064	0.0289453		BTN2A2	-0.541098	0.00594227
ZNF521	1.6668	0.0211592		UTP6	-0.374617	0.00598831
MCOLN3	-1.98662	0.0552873		RNF166	-0.47785	0.00599755
PDYN	-1.98447	0.182034		GALNT5	0.443509	0.00600637
CD1A	-1.98366	0.100229		EBNA1BP2	-0.500495	0.0060098
FIBIN	1.66438	0.0381409		MAX	-0.334265	0.00603668
FGF9	1.98176	0.155728		VSTM4	0.520836	0.00608529
COL1A2	1.65707	0.0386208		DENND2D	-0.682955	0.0061253
SIX2	1.97973	0.0761269		RRP12	-0.404054	0.0061794
CERS1	1.65532	0.0336661		RIPK3	-0.450394	0.00627432
SORCS2	1.97715	0.0633476		TENM4	0.43782	0.00634863
KRT9	-1.97691	0.0516937		ESAM	0.672036	0.00640825
ADGRA1	-1.97425	0.183605		MTMR1	-0.486368	0.00641648
HOXA4	1.65515	0.00546425		C1R	-0.84439	0.00643349
RALYL	-1.97322	0.175531		DHX58	-0.7612	0.00656182
DMRTA2	1.97273	0.266365		CD163	-0.964953	0.00656336
MYLK	1.65491	0.00043518		SPRY1	0.760029	0.00661761
LTF	-1.97013	0.167703		CPEB2	0.570879	0.00661761
CDH23	1.65486	0.0393749		TBXAS1	-0.534844	0.00667217
EGR2	1.65401	0.0056351		KXD1	-0.401844	0.00675915
CRABP2	1.65014	0.0494408		PDGFRB	0.894296	0.00676179
CYS1	1.6489	0.0389937		PPIF	-0.583391	0.00679777
SOX17	1.6487	0.00141878		PDGFD	0.777522	0.00693472
AOC3	1.64733	0.000163379		SLC25A22	-0.738438	0.0069493
GJB4	-1.9625	0.0505092		TLR2	-0.776316	0.00697268
ADAM12	1.64285	0.018464		PCDH12	0.523745	0.00704161
STRA8	-1.96097	0.0650341		GALM	-0.828922	0.00706703
FKBP6	1.64229	0.029684		APOLD1	0.75098	0.00736741
CPB1	1.95868	0.140957		ANP32B	-0.546297	0.00751901
TMEM200B	1.63606	0.0195869		PDCD11	-0.47291	0.00751901
P2RY12	1.63363	0.00748444		ITGAM	-0.66379	0.00753101
TNMD	1.95738	0.101583		IL16	-0.55272	0.00754909
SCNN1B	1.95723	0.0739096		CD300C	-0.46744	0.0075577
NFE2	-1.95596	0.069272		TLR1	-0.673188	0.00765038
DCD	1.95215	0.518624		ADPGK	-0.327555	0.00777174
ADGB	1.94941	0.156103		CMPK2	-0.954558	0.00777174
CXCL12	1.63005	0.00474463		DENND1C	-0.544003	0.00777174
METTL7A	1.62771	0.00103806		NRROS	-0.511763	0.00777174
MUCL1	-1.94648	0.272588		NGF	0.638966	0.00787372
CARD6	1.62391	0.00162156		RHOBTB3	0.659948	0.00788575
FO393400.1	-1.94566	0.0872688		COL3A1	1.10284	0.00788575
MXRA5	1.6238	0.0149023		DNPEP	-0.466019	0.00788575
OR2M4	-1.94176	0.188708		KDR	0.632721	0.00790871
RTN4RL2	1.61971	0.0343272		CORO2B	0.510851	0.00794812
ANKRD62	1.94007	0.268141		HS3ST3B1	-0.548205	0.00795834
ADAD2	1.61944	0.0364697		BLNK	-0.534847	0.00799303
KCNJ15	1.61825	0.0253863		GTPBP4	-0.703271	0.00799303
MUC20	1.61615	0.0361788		SMAD9	0.462669	0.00801761
NFIX	1.61528	0.00408414		CNRIP1	0.492076	0.00813596
SMYD1	1.93266	0.0633822		STXBP1	0.60031	0.008139
FAM83C	1.93103	0.0915488		ADK	-0.436273	0.0082082
LRCH2	1.61473	0.00609409		IFIT5	-0.601813	0.00830049
C7	1.92851	0.125566		PITRM1	-0.577461	0.00830049
NRXN1	1.92827	0.0760374		POU2AF1	-0.858483	0.00832666
DAB1	1.61246	0.0253267		SOWAHD	-0.457286	0.00832666
FAM9A	-1.92566	0.191299		MCOLN2	-0.572666	0.00832666
GALNT15	1.61173	0.0287253		SRPX2	0.720932	0.00832666
CXorf49	-1.92391	0.173101		MECOM	0.650432	0.00835899
NXPH4	1.92384	0.0798639		RCAN2	0.580212	0.00853413
MARCO	-1.92205	0.0586315		OAS3	-0.98931	0.00853413
PRDM8	1.61139	0.0136043		COL5A2	1.02874	0.00870545
LY9	1.60924	0.0394373		FKBP7	0.508931	0.00877067
CCKAR	1.92041	0.268048		DNASE2	-0.495166	0.00880365
HOXB1	-1.91789	0.489653		AGTR1	0.352372	0.00880365
AKAP12	1.60495	0.0073279		SLITRK6	1.02583	0.00902901
PCDHGC3	1.60434	0.026011		PCDH19	0.284526	0.00945019
SLC26A9	-1.91698	0.121146		CTSZ	-0.592647	0.00955129
KLHL1	1.91624	0.084241		SH2D3A	-0.635568	0.00974937
EMILIN1	1.60383	0.0128806		MPEG1	-0.80707	0.00976098
TIE1	1.60345	0.000901806		COL5A1	1.03886	0.00976876
TRARG1	1.91182	0.0664528		PCDHB4	0.752187	0.00982717
TSPAN8	-1.91141	0.1932		FLT4	0.458106	0.00990003
AMTN	-1.90849	0.106858		SRM	-0.554474	0.00990003
KCNQ2	1.60315	0.0482178		LTBP1	0.708283	0.00995811
FMO1	1.60313	0.0345153		CD28	-0.496267	0.00995811
CYGB	1.60306	0.00491953		MX1	-1.3983	0.00995811
BEGAIN	1.60087	0.0391501		GSDMD	-0.789082	0.00995811
C20orf141	1.90618	0.194491		MICB	-0.730234	0.00999891
CYP4F22	-1.90494	0.129833		TNF	-0.976965	0.0100493
SPESP1	1.90371	0.132329		PFKP	-0.954719	0.0100493
FEV	1.90241	0.419078		FNBP1	-0.584669	0.0100493
CPXM2	1.59863	0.0369706		TLR6	-0.615484	0.0101503
OLFML2B	1.59622	0.00830212		PDE1A	0.34114	0.0101621
CFD	1.59449	0.0241474		APLN	0.723024	0.0101914
KCNJ16	1.89914	0.21053		WDFY4	-0.478657	0.0102528
KLK12	1.89818	0.0728192		FAM124B	0.368176	0.0102987
KIF19	1.89807	0.0606931		CXCL16	-0.84675	0.0103188
TMEM272	1.59358	0.0212385		FGF10	0.368	0.0103583
CAND2	1.59265	0.0428669		FAT4	0.407202	0.0103583
TMEM63C	-1.89381	0.0951413		TUBGCP2	-0.412741	0.0104238
FAP	1.59153	0.0198982		ISG15	-1.45222	0.0104238
SIRPD	1.5915	0.036387		HSPG2	1.0332	0.0104238
DNAH11	-1.89111	0.0961487		EPS8	0.787742	0.0104318
MSRB3	1.59111	0.0138538		IRF2	-0.4406	0.0104702
AICDA	1.88983	0.10485		TBX15	0.589974	0.0106157
TRIM2	1.58969	0.0172711		RSAD2	-1.14736	0.0106643
NKX3-2	1.58832	0.0181442		TNFRSF10A	-0.514161	0.010697
TMEM246	1.58556	0.0199075		CSF2RB	-0.856324	0.0108922
KRT2	-1.88606	0.290729		RAB20	-0.729158	0.0109325
SLC6A11	1.8849	0.146547		TAF4B	-0.648877	0.0110093
DEPTOR	1.58489	0.0194892		FGF7	0.760581	0.0110324
ACKR1	1.88151	0.0621726		NUP37	-0.420495	0.011116
CLEC2A	-1.88058	0.366723		PARP3	-0.57617	0.011116
COL5A2	1.58446	0.0259084		CDH6	0.333752	0.0111285
MEDAG	1.58435	0.0263303		WRAP73	-0.387317	0.0111573
NXPH3	1.5778	0.0161554		LOX	0.798097	0.0111573
GJB1	-1.87854	0.286106		ADAM28	-0.442555	0.011178
SPARCL1	1.57565	0.00225083		IL1B	-0.725074	0.0112003
CYP26A1	-1.87702	0.110001		ZNF703	0.982274	0.0112765
FBN1	1.57049	0.0374561		MYC	-1.05263	0.0112765
CNTN1	1.87541	0.0761594		PLN	0.64875	0.0113284
MYOG	1.57003	0.0234714		EMD	-0.455397	0.0114088
ZNF853	1.5681	0.0164041		SQOR	-0.694336	0.0115523
C11orf96	1.56684	0.000327211		SMOC2	1.05662	0.0115831
PADI3	1.87302	0.21735		SH3BGRL2	0.808022	0.0116114
LHX2	-1.87268	0.160873		LGMN	-0.66588	0.0117052
IL17REL	-1.87072	0.0922338		TENT5A	0.676645	0.01171
IGSF1	-1.86973	0.153806		POU2F2	-0.504255	0.0117532
CCK	-1.86492	0.273957		FBN1	0.912622	0.0118563
RFPL2	1.56623	0.0107565		STAT5A	-0.637304	0.0118563
CCR2	1.5658	0.0320377		PHF19	-0.520635	0.0118563
MROH2A	-1.86214	0.0625618		XAF1	-0.641339	0.0118563
LMOD1	1.56485	0.00205333		SLIT2	0.517697	0.0118563
GJB3	-1.86109	0.0584266		SSU72	-0.481227	0.0120816
FNDC5	1.56195	0.00561012		OLR1	-0.906593	0.0120816
GRIN2C	1.5577	0.0307902		SFRP2	1.1118	0.0120936
FOXI2	-1.85955	0.0898592		TNFRSF25	-0.612566	0.0124885
ANKRD30B	-1.85899	0.349898		DAPP1	-0.836766	0.0124885
WISP2	1.85808	0.0744533		CALCRL	0.751824	0.0126136
GDF6	1.85798	0.0891625		PITX1	-0.959397	0.0126534
RGCC	1.55373	0.00370153		ZFHX3	0.386791	0.0127152
ZNF423	1.5497	0.00126724		NOX4	0.433656	0.0127991
WISP1	1.54956	0.0338138		HUNK	0.633432	0.0128278
ATP6V0A4	1.85434	0.175844		REXO4	-0.463922	0.0128431
ZNF704	1.54943	0.0374815		ZNF649	0.624857	0.0128956
UGT1A7	-1.85366	0.203421		CKS2	-0.757241	0.0128956
CD248	1.54846	0.00965186		RIPK2	-0.60629	0.0128956
KCNB2	-1.85317	0.0921687		TNFRSF17	-1.02711	0.0129289
BEST3	1.85263	0.130629		ASPN	1.22564	0.0129289
GAS7	1.5481	0.00265653		IKBKG	-0.35607	0.0130417
NR0B1	-1.85238	0.466873		PFN1	-0.426907	0.0131649
TSHZ3	1.54752	0.0011441		HERC6	-0.837858	0.0132062
TEK	1.54722	0.00394866		PREX2	0.383258	0.0132257
ASB18	1.85013	0.204039		OSCAR	-0.618706	0.0132257
PRG4	1.54696	0.0324532		FBH1	-0.562495	0.0132379
GATA2	1.54262	0.0177421		MXRA8	1.11935	0.0132633
S100A7	-1.84765	0.501001		SP100	-0.502536	0.013324
HGF	1.54252	0.0213377		GASK1B	0.78155	0.0133256
CYP1B1	1.54235	0.0139335		SYK	-0.595714	0.0135829
KRT83	-1.84587	0.183131		BAK1	-0.502589	0.0135829
LYVE1	1.54137	0.0305035		RUVBL1	-0.500041	0.0137043
TMEM40	1.84413	0.113144		CD248	0.754454	0.0138058
GDA	-1.8402	0.102736		FILIP1L	0.631426	0.0139626
THRSP	1.83944	0.088888		FCHO1	-0.567312	0.014066
C3orf80	1.53697	0.0183947		ITGA11	0.920032	0.0140911
RASL10A	1.53163	0.0386599		HESX1	-0.331073	0.0140959
IL17B	1.53105	0.00484018		OAS1	-1.02045	0.0140959
S1PR1	1.52993	0.00546281		LGALS2	-0.825117	0.0141327
COL15A1	1.5251	0.00771195		CLEC7A	-0.926681	0.0141661
BANK1	1.52501	0.0325997		RBM17	-0.540202	0.0142547
NID2	1.52303	0.0227166		RASGRF2	0.328952	0.0142612
TUBB4A	1.8343	0.24884		DLGAP4	0.42353	0.0143138
MXRA8	1.52122	0.023492		ENTR1	-0.435889	0.0144399
PRICKLE1	1.51992	0.00812173		CACNA1C	0.36184	0.0145521
RAB3C	1.83292	0.0539876		CMKLR1	-0.658425	0.0145697
KLF2	1.51773	0.00585594		MTRF1L	0.248797	0.0145697
SMTNL2	1.83111	0.0975048		NOTCH4	0.471518	0.0145697
CDH16	-1.82986	0.0911934		RAB37	-0.375988	0.0145697
FGFRL1	1.51716	0.0178823		WASHC2C	-0.401828	0.0146087
LYZL1	-1.82881	0.270549		PRND	0.489635	0.0146087
FOXD3	1.82764	0.0894184		MRAP2	0.706501	0.0146582
COL8A2	1.51488	0.032925		ETV1	0.511191	0.0147265
EPHA3	1.82652	0.143636		ACP5	-1.05013	0.0149091
ZFP42	1.82649	0.545366		TMEM167A	0.392096	0.015163
FAM89A	1.51415	0.0179557		COMMD8	-0.379349	0.0151798
KLRF2	-1.82601	0.163452		NXPH3	0.37565	0.0152017
TRIM10	-1.82452	0.0661156		SHE	0.42783	0.015474
PKHD1L1	-1.82415	0.0535606		CHMP5	-0.510295	0.015474
IL22RA2	-1.82307	0.0850553		CACNA1H	0.535578	0.0155702
ETNPPL	-1.82298	0.0955628		COL1A1	1.09597	0.0155702
GPX3	1.51378	0.0132462		THY1	0.800031	0.0155704
MMRN2	1.51313	0.00189696		CDC123	-0.581154	0.0156665
KIF26A	1.50859	0.0128515		MFSD12	-0.573558	0.0156665
DKK3	1.50788	0.0394077		XCL1	-0.4653	0.0157245
SATB1	1.50699	0.00358232		JSRP1	-0.753649	0.0158118
ANKFN1	-1.81687	0.0587135		TNFAIP3	-0.610196	0.0158181
COPZ2	1.50612	0.0296311		LDB2	0.532332	0.0159065
SHE	1.50335	0.00721811		COTL1	-0.743012	0.0159627
HRH3	1.81608	0.155399		CARS1	-0.34532	0.0159675
SPTBN4	1.50328	0.0123589		CDC42SE2	-0.404056	0.0159675
KRTAP5-4	-1.81437	0.0983877		MS4A4A	-0.623402	0.0159675
DHRS2	-1.81203	0.166534		CPSF4	-0.416414	0.0159675
LAMA1	1.50282	0.0437205		RIPOR2	-0.518573	0.0159675
KLK2	-1.81051	0.24591		OIP5	-0.388661	0.0159675
SLC2A7	1.80976	0.216599		FZD4	0.640802	0.0160747
HS3ST6	1.80967	0.374648		PGAM5	-0.488983	0.0160747
SOX7	1.50204	0.0421014		TP53INP2	0.584385	0.0161133
JAM3	1.5015	0.000251769		C14orf132	0.831268	0.0162687
SPANXB1	-1.8056	0.334472		HPSE	-0.534671	0.0163411
KIR3DL2	-1.80546	0.127817		DEF6	-0.603735	0.0164098
MT1H	-1.80282	0.0771328		CACNA1D	0.331845	0.016532
AHRR	1.49948	0.0106007		DFFB	-0.359939	0.0165919
KIAA1755	1.49947	0.029163		OXNAD1	-0.324835	0.0167891
PPDPFL	-1.79737	0.374181		APOL2	-0.598623	0.0168056
LRRC17	1.4991	0.015203		PDK4	0.950285	0.016809
PDGFRB	1.49729	0.00139521		PARVA	0.43398	0.0168574
SYNGR1	1.49596	0.0125904		STK10	-0.476726	0.0168759
CSAG3	-1.79651	0.264275		LYAR	-0.461981	0.0169454
CLDN23	1.49484	0.0447952		C9orf40	-0.593758	0.0171263
MRVI1	1.4931	0.00181253		OSTF1	-0.442826	0.0173591
RIMBP2	1.49216	0.0302189		NOB1	-0.400994	0.0175654
MAB21L1	1.49156	0.0295458		VCAM1	-0.816575	0.0176061
SNAI2	1.49112	0.0165099		GULP1	0.420863	0.0177306
PDGFC	1.49096	0.020586		POLE3	-0.455827	0.017745
DGKI	1.49067	0.0335887		CKMT2	0.580319	0.0178576
DNAJC5G	1.78304	0.055991		IFITM1	-1.11488	0.0178879
MRAS	1.48764	0.00402221		KLRB1	-0.5222	0.0179156
KCNA3	1.486	0.0182788		EMP3	-0.603081	0.0179156
CDH11	1.48496	0.0479326		DDX39A	-0.515633	0.0179379
ADGRA2	1.48402	0.0052619		TWNK	-0.462134	0.0179429
ADAMTS9	1.47632	0.00733801		IL7R	-0.804659	0.0179429
C9orf152	-1.77889	0.145148		ADAMTS12	0.725385	0.018041
OTP	-1.77862	0.167504		CHCHD4	-0.453433	0.0181488
SLC7A8	1.47595	0.0449604		MSRB3	0.784641	0.0181488
LCN10	1.47521	0.0448252		SLC3A2	-0.546388	0.0182435
NPTXR	1.77704	0.0705616		IRAG1	0.552653	0.0182435
C7orf33	1.77238	0.273519		TRMO	-0.33372	0.0182692
TNFRSF17	1.47445	0.0358377		BNC2	0.372024	0.018301
RIMS1	1.77146	0.0872091		EEF1AKMT4	-0.608545	0.0188005
IL23R	-1.77019	0.157523		CDH11	0.809199	0.0188005
APBA1	1.76463	0.0594441		FCMR	-0.752141	0.0188449
MB21D2	1.47203	0.000630625		MTMR14	-0.32198	0.0188449
FGF2	1.76217	0.0761075		PRICKLE3	-0.369852	0.0189695
SLC16A7	1.46858	0.0107542		PNRC1	-0.423513	0.0191324
NBL1	1.46796	0.014374		KCNMB4	0.524544	0.0191515
FUT5	-1.75786	0.209558		TMEM140	-0.49896	0.0194734
ISM1	1.75416	0.0623665		P2RY6	-0.561247	0.0195693
KANK3	1.46676	0.00957195		SIRPB2	-0.355285	0.0195708
ADCY5	1.4653	0.0393571		SVEP1	0.54104	0.0196474
SCGB2A1	1.75216	0.124102		ANGPT2	0.497219	0.0196474
NPIPB6	1.46511	0.0407199		TBX2	0.605435	0.0197672
ROPN1	1.75079	0.163914		ARHGAP22	-0.492607	0.0198138
LGSN	-1.75035	0.233474		CEACAM19	-0.601471	0.0198138
SCARA3	1.75028	0.145712		TMEM42	-0.36214	0.0198138
TRIM49B	1.74824	0.104782		OR51E1	0.295106	0.01983
SPNS2	1.46349	0.00816902		PRSS23	0.758903	0.0200738
ALDH1A1	1.46292	0.00515004		ELFN1	0.271562	0.020087
IGFBP6	1.46168	0.00553496		MYCT1	0.554774	0.0207222
CALML5	-1.74694	0.173338		AGTRAP	-0.47937	0.0207222
GRM7	1.74654	0.133225		PIK3C2G	0.590146	0.0207222
CA8	-1.7452	0.198322		FNIP2	0.459454	0.0207345
NXPE1	-1.74478	0.282657		SIGLEC8	-0.524806	0.0207482
RHOJ	1.46161	0.0102072		PCDH7	0.494841	0.0209073
CASR	-1.74215	0.474092		POC1A	-0.507551	0.0209659
PCDHB3	1.74104	0.0819054		ZEB1	0.539292	0.0209863
MAP1A	1.46111	0.0211884		TNFSF10	-1.04137	0.0210489
VNN3	-1.74039	0.117133		EBF1	0.535406	0.0210663
GABRG1	-1.74032	0.28144		CRMP1	0.826599	0.0212208
CALR3	-1.74006	0.0863802		HTATIP2	-0.650857	0.0212208
SPAAR	1.73989	0.0767438		CYTH1	-0.477686	0.0212208
C11orf86	-1.73938	0.18744		ZNF117	0.64341	0.0212246
PDGFRA	1.45885	0.0308117		SLITRK4	0.398372	0.0212246
HOXA6	1.73801	0.0533463		HTRA1	0.991395	0.0213242
CSAG2	1.73734	0.384088		CSF1R	-0.767787	0.0214091
KANK2	1.45827	0.0119131		STMN2	0.500612	0.0216454
GCOM1	1.45642	0.00954644		GNG11	0.639805	0.0216894
FN1	1.45635	0.0277922		CRLF3	-0.353866	0.0220956
ANKRD18B	1.73453	0.2814		RBFOX2	0.422332	0.0221486
TSPAN19	1.45377	0.0337944		ZNF697	0.49298	0.0221486
PHYHIPL	1.73297	0.0964442		RHEBL1	-0.52937	0.0222043
SERPINB7	-1.73164	0.311176		C1orf21	0.688919	0.0222043
TTC28	1.4533	0.000674639		RHOJ	0.637561	0.0222043
DPPA2	1.7291	0.0792172		ASB13	-0.586538	0.0222043
MFAP5	1.72841	0.0617207		LTA4H	-0.411799	0.0222623
CLEC14A	1.45222	0.00203151		ENPP1	0.80162	0.0223084
SAMD5	1.72572	0.0924999		DACT3	0.438285	0.0223219
ADGRL4	1.4521	0.000988592		RNF128	0.94926	0.0223293
EYA2	1.45096	0.0405333		ADPRS	-0.450227	0.0223374
AC007906.2	1.72146	0.169443		PTPRB	0.448326	0.0223374
IRX6	1.72142	0.116086		NCF2	-0.646999	0.0223374
SYCP1	-1.721	0.227516		RAB35	-0.332632	0.0224354
PCOLCE2	-1.72087	0.0629119		ICAM1	-1.09298	0.0224402
CDH5	1.45058	0.00671054		PRDM6	0.214694	0.0227571
ADAMTS12	1.45045	0.0166034		FAM3D	1.02232	0.0227571
C1orf94	1.71932	0.286119		HMGN4	-0.589593	0.0227571
DDC	-1.71914	0.143625		COL6A3	0.920977	0.0229282
EBF2	1.44901	0.00405518		CCL19	-1.4455	0.0229282
LBH	1.44853	0.00202016		ZFYVE19	-0.381453	0.0229722
SLITRK4	1.71736	0.0775989		TRAF2	-0.518724	0.0231989
CHRDL1	1.71651	0.0627928		BHLHA15	-0.539025	0.0232202
SCRT2	1.71181	0.395442		VAMP5	-0.735419	0.0232586
ZCCHC24	1.44674	0.0127724		PC	-0.534959	0.0232586
TTYH1	1.71108	0.0867875		SPON1	1.05542	0.0232814
PDE2A	1.44542	0.00512586		TEK	0.588389	0.0233393
SV2B	-1.71017	0.119384		MT1G	-1.21377	0.0235438
PRDM5	1.44396	0.0178825		GLT8D2	0.6336	0.0237119
RHOU	1.44388	0.00962153		DOCK10	-0.463222	0.0237189
PNMA3	1.70782	0.0687666		SOD2	-0.742835	0.0238496
CDH19	-1.70734	0.19184		SUV39H1	-0.389956	0.0240111
SRRM3	1.7069	0.0550837		SLIT3	0.615425	0.0240111
SCARF2	1.4393	0.0216525		HHAT	0.489914	0.0241812
POMC	1.4354	0.00864164		CCR8	-0.378853	0.0241956
MCIDAS	-1.70573	0.10627		WIPF3	-0.609262	0.0245172
OLFML1	1.43187	0.0051842		ZMIZ2	-0.4531	0.0245903
MDGA1	1.4297	0.0340961		PLEKHO2	-0.502107	0.0246131
MYL9	1.42889	0.0064538		TTC3	0.462306	0.0246131
CHRDL2	1.70367	0.156967		DPEP2	-0.313108	0.0246131
TMEM100	-1.70131	0.129407		CLIC2	-0.575765	0.0246201
KANK4	1.70067	0.174659		LRRC32	0.686872	0.0246413
TRIM58	-1.69847	0.154126		GALNT15	0.562421	0.0247805
B3GNT5	1.42578	0.00863709		LUM	0.931484	0.0247812
ANKS4B	1.42351	0.00776098		ITGB3	0.487235	0.0247987
CCDC166	1.42058	0.0260614		PHF11	-0.434926	0.0248013
ELAVL3	1.69428	0.167662		TRABD	-0.529687	0.0248013
PDE1A	1.41931	0.000806967		PALLD	0.61973	0.0249441
EPHA10	-1.69279	0.0808924		NAGS	-0.367789	0.0251953
SFTA2	1.69117	0.0980856		CD14	-0.806861	0.0251964
CILP	1.68993	0.120519		RBP5	-0.628017	0.0252761
NUAK1	1.41886	0.012989		TOP1MT	-0.60243	0.0253141
TRPC1	1.41877	0.0104862		UTP14A	-0.387383	0.0253181
HOXA13	-1.68411	0.354461		ZNF385D	0.30563	0.0253181
PCDH9	1.68297	0.0519529		ACP2	-0.364429	0.0253831
RBM24	-1.68242	0.0813793		DENND3	-0.377806	0.0254591
SLC38A11	1.41502	0.044096		GXYLT2	0.721841	0.0255088
CCDC175	-1.68094	0.162119		C20orf27	-0.580473	0.0255451
SNCB	-1.68004	0.122189		PCDH17	0.410237	0.0256441
SOX8	1.67948	0.216258		VSIR	-0.680383	0.0256902
ENPEP	1.41385	0.00488654		ZNF713	0.390087	0.0256902
LRRTM3	1.6788	0.42671		TYSND1	-0.396999	0.0256902
TMCO2	-1.67878	0.236839		EDNRB	0.680685	0.0257644
AQP6	1.67777	0.180058		MED30	-0.566626	0.0259107
CSH2	-1.67722	0.228024		VSIG4	-0.877522	0.0259107
NCAM1	1.41211	0.0399682		TNS2	0.579218	0.0259107
TNN	1.41062	0.00486434		EMCN	0.601321	0.0259283
KRT40	1.67657	0.0568931		PHLDA3	0.902956	0.0259283
S100A9	-1.67579	0.162892		ADAP2	-0.441981	0.0259388
SEMA5A	1.40715	0.00475399		ENTPD3	0.482794	0.025955
DNAJB5	1.40593	0.0314435		PPM1K	-0.448571	0.0260598
HRC	1.4055	0.00596663		FGFR3	1.11149	0.0263604
LRRC55	-1.67168	0.168085		ABCC9	0.450838	0.0263651
AC187653.1	-1.67144	0.238376		C3	-1.28632	0.0263651
MAGEA9B	-1.67135	0.200181		MRPL34	-0.467964	0.0263787
MPEG1	1.40441	0.0202459		TATDN2	-0.35167	0.0263787
MOG	-1.6672	0.153032		NUP210	-0.888506	0.0263787
RARRES2	1.40426	0.0432034		RUFY1	-0.449047	0.0263787
MRO	1.40339	0.0250059		KALRN	0.330217	0.0263787
TFAP2B	1.66446	0.301779		PKP3	-0.742185	0.0263787
HS3ST3B1	1.40319	0.0475481		THSD1	0.400904	0.0263787
KLK10	1.66265	0.192838		RGS1	-0.788248	0.0264078
STOX1	-1.6617	0.0529992		SHFL	-0.502532	0.0264078
EDIL3	1.66141	0.0532829		SHROOM2	0.59645	0.0264678
CYR61	1.40228	0.0151196		NLRP3	-0.342028	0.0266038
SPDEF	1.66095	0.140662		RABEPK	-0.354778	0.0266038
CLU	1.6601	0.132724		KANK2	0.578688	0.0266038
KPRP	1.6593	0.240942		WNT5A	0.659161	0.0267841
GRIN2B	-1.65872	0.344555		CD180	-0.479407	0.0268751
ADRA2A	1.6576	0.108364		ALOX5	-0.670313	0.0268751
COL10A1	1.65743	0.10935		TMEM181	0.515896	0.0268899
MUSK	1.40036	0.0408013		TNFRSF4	-0.626332	0.0268899
FOSB	1.4003	0.0148483		LILRA5	-0.47802	0.0270034
ANK1	1.39952	0.0208535		EMC8	-0.360387	0.0273545
MPP2	1.3993	0.0431821		CLEC10A	-0.678902	0.0273545
RIPOR2	1.39804	0.0318785		ERAP1	-0.485675	0.0273545
NFATC4	1.39778	0.0368129		ZNF436	0.415022	0.0274902
GLT8D2	1.39723	0.0160942		NUAK1	0.543929	0.0274902
GPR174	1.65233	0.0600618		CDH5	0.599417	0.0274944
PURG	1.3953	0.0366818		CPE	0.879331	0.0274944
PCDH8	1.6523	0.250958		NLRC4	-0.237063	0.0274981
COLEC12	1.38421	0.0247257		SP110	-0.49191	0.0275204
DYNC1I1	1.65039	0.179043		SCN4B	0.638719	0.0275693
MX2	1.38351	0.0145344		SLC2A6	-0.656539	0.0276553
NOS1	1.65	0.168461		NCBP2AS2	-0.491738	0.0277292
ITM2A	1.38164	0.028059		LILRA4	-0.361081	0.0277292
NRXN2	1.37947	0.0441825		MBP	-0.545388	0.0277292
EDA2R	1.37945	0.0226661		RGS18	-0.30187	0.0277292
LCN15	1.64701	0.142382		NSMCE4A	-0.411286	0.0278281
SMIM9	-1.64663	0.121996		MAZ	-0.450549	0.0278281
CXCR1	-1.64565	0.476855		KLHDC4	-0.329143	0.0278526
RXFP2	1.6432	0.244395		SPATA24	-0.323681	0.02806
AK5	1.64303	0.0584557		ECHDC3	-0.662851	0.0281491
EMCN	1.37881	0.00247687		MAP3K14	-0.511306	0.0281528
TRIM29	1.64261	0.174639		MEDAG	0.839973	0.0282213
SPARC	1.37838	0.0232118		NFIL3	-0.505998	0.0282371
SOX2	-1.64198	0.483048		NDN	0.791152	0.0282744
CLMP	1.37804	0.00546412		FNDC5	0.444894	0.0284564
CSMD2	1.63897	0.0796152		GINM1	0.362933	0.0285405
FAM81B	-1.63771	0.108118		FCHSD1	-0.420004	0.0285405
AQP3	1.63723	0.119812		LOXL1	0.695174	0.0285657
VSIG10L2	-1.63695	0.167229		ADGRL4	0.554181	0.0287215
GSTA3	1.63693	0.47942		RAB33A	-0.467307	0.0287564
ZFPM2	1.63689	0.0508414		SLC2A10	0.747182	0.0287564
SOWAHA	-1.63636	0.0770485		TMEM170B	0.387127	0.0287564
S100A8	-1.63606	0.242372		PSMA4	-0.415521	0.0287824
DAAM2	1.37207	0.011871		IDH3G	-0.438689	0.0288799
PCDHA3	-1.63484	0.102451		PSMB2	-0.412129	0.0288845
F2RL3	1.3717	0.0365034		TCEAL7	0.520077	0.02889
FAM90A26	1.63344	0.268334		TP53RK	0.302251	0.0290331
KLK11	1.63291	0.239066		HSF1	-0.432234	0.0290331
GIMAP6	1.36953	0.022191		DCHS1	0.710641	0.0290331
ALPG	-1.63238	0.376723		MMS19	-0.317266	0.0291828
BNC1	-1.63224	0.184119		TTLL7	0.461111	0.0292085
GPR27	1.63202	0.0816486		TNFRSF18	-0.81535	0.0292085
SPACA1	-1.63124	0.387482		COA4	-0.39841	0.0292123
EHD2	1.36617	0.015796		DKKL1	0.392102	0.0292365
MYOC	-1.62928	0.0664944		CD33	-0.306048	0.0294283
NLGN1	1.62865	0.209819		FBLN1	0.873127	0.0294283
11-Mar	-1.62787	0.342822		CCDC3	0.829626	0.0294551
FZD2	1.36554	0.0348042		PGAM1	-0.376662	0.0297204
POU5F1B	1.36489	0.00945818		MRPS18C	-0.244129	0.0297737
SYT15	1.36457	0.0455168		TRPM2	-0.534336	0.0297737
SLC18A3	-1.62525	0.248314		DRAM1	-0.652303	0.0297737
DLC1	1.36128	0.0113701		SECTM1	-1.08018	0.0297737
EYA4	1.62406	0.209795		CD70	-0.521817	0.0298176
GUCY1A1	1.36062	0.0229768		DNAJA1	-0.441277	0.0298727
PLEKHG4B	1.35802	0.0477196		TEAD3	0.412186	0.0299311
THBD	1.35755	0.000243282		SMCO4	-0.510192	0.0300903
FCER2	1.62188	0.125756		CARD9	-0.448999	0.0300903
ZBED6	1.62169	0.201506		SPIN2B	-0.255212	0.0300903
SNTB1	1.35181	0.037358		LINGO1	0.897422	0.0300903
SLIT2	1.35086	0.0202843		ESRRG	0.438512	0.0300903
LRRIQ4	1.35014	0.00933229		RAD51	-0.555134	0.0302056
NCBP2L	-1.61706	0.211775		EPHA3	0.425985	0.0302056
CRYAB	1.61655	0.0675183		LHFPL6	0.643497	0.0302645
RASIP1	1.3448	0.0208482		PLPP1	0.641021	0.0304276
FERMT2	1.34428	0.0216958		STOML2	-0.485285	0.0307402
EDN3	-1.61505	0.282896		CD34	0.528065	0.0308135
TAGLN	1.34401	0.00992185		CMC1	-0.222504	0.0308135
VCX3B	-1.61408	0.488001		MN1	0.516832	0.0308137
FGL2	1.34281	0.0242628		KHK	-0.433978	0.0310072
SYNC	1.33831	0.0452072		FAXDC2	0.611801	0.0310072
PCDHGB1	1.6117	0.169706		TBX5	0.342232	0.0310072
GGN	1.3324	0.0329282		PTGER3	0.437399	0.0310072
S100A3	-1.61108	0.105988		STK38L	0.776603	0.0310719
DUSP27	-1.61042	0.126776		SLC25A28	-0.460621	0.0310719
C1QL1	1.61028	0.093116		PYGO1	0.434657	0.0312408
SLC4A10	-1.61013	0.185434		P4HA3	0.509784	0.0312986
CCIN	1.32824	0.0101225		HAPLN3	-1.03818	0.0312986
SLC22A31	1.60917	0.122642		EML1	0.416712	0.0312986
FADS6	1.60835	0.18638		FAM241B	-0.592189	0.0312986
ATP1A4	-1.60787	0.171851		POLR1E	-0.524911	0.0317375
NOTO	-1.60766	0.451943		SMAP2	-0.390345	0.0317682
DUSP9	1.60689	0.103424		BCL6B	0.494401	0.0321085
FCRL2	1.60653	0.0609167		TMEM131L	-0.528362	0.0322294
CYP4B1	-1.60531	0.219436		CCR1	-0.654707	0.0323704
KRT13	-1.60523	0.214337		ALYREF	-0.574531	0.032498
MYBPH	1.60506	0.101303		CBLN3	-0.364767	0.0328486
NR3C2	1.32773	0.0235887		EVA1C	-0.685317	0.0330217
CASQ2	1.60471	0.0905849		NEO1	0.690005	0.0330217
IL23A	-1.60462	0.0610468		SPATA6	0.469712	0.0330217
RASGEF1A	-1.6046	0.079966		TCF4	0.435613	0.0330227
APLNR	1.32641	0.0294904		LYN	-0.622165	0.0330227
ERG	1.32516	0.0141844		CCDC59	-0.37514	0.0331225
SYPL2	1.32225	0.0147263		MRTO4	-0.411141	0.0331225
ALLC	1.32156	0.0261156		ERLIN1	-0.396617	0.0333209
MYOM3	1.32129	0.00778561		CHD6	0.492074	0.0333209
B3GNT9	1.31976	0.0117447		TSPAN6	0.524673	0.0334121
CASQ1	-1.60175	0.0867102		STK32B	0.429691	0.0334668
EDNRA	1.31639	0.00870844		ZNF528	0.448401	0.0334827
SPATA31A7	1.60049	0.253834		COL14A1	0.985064	0.033526
GUCY1B1	1.31451	0.00761204		IGFBP4	0.756156	0.0336566
NRTN	1.59741	0.0587704		PCK2	-0.57986	0.0336669
CALML6	-1.59679	0.073018		DDX60	-0.766583	0.0349144
MC4R	1.59632	0.254303		LY96	-0.518033	0.035166
THSD7A	1.3141	0.0308998		LYVE1	0.53845	0.0351684
KLK8	-1.59612	0.282618		GHITM	-0.355006	0.0355987
MAML3	1.31288	0.017651		CTTNBP2	0.277098	0.0356441
CNRIP1	1.31209	0.0103		SOCS1	-0.721541	0.0356441
TGFBR2	1.31074	0.0168777		ASPHD1	-0.748929	0.0356441
CYP11A1	1.30805	0.0484029		TMEM52	-0.577863	0.0358762
NPR2	1.30204	0.00286012		WDR74	-0.421021	0.0362042
GTSF1	-1.59222	0.137337		ATF5	-0.580935	0.0363016
TNNT3	1.59221	0.165825		ANKRD44	-0.344757	0.036633
TIMP2	1.29993	0.0187478		ADAMTS9	0.614654	0.0367085
THSD7B	1.29898	0.0373306		DGCR2	0.354878	0.0367903
PDLIM3	1.2975	0.0251294		MAPKAPK3	-0.43682	0.0368651
CP	1.59054	0.270479		XPNPEP1	-0.305884	0.0369061
LOR	-1.58997	0.1869		PUS1	-0.469886	0.0369922
MAGEA2	-1.58988	0.292538		PTH1R	0.379141	0.0369922
ZEB1	1.29589	0.00898493		NTMT1	-0.377098	0.0372158
SP9	1.58956	0.440374		FBXL7	0.69263	0.0373704
AKR1B15	-1.58876	0.225208		GPR4	0.410959	0.0373858
TLR7	1.29499	0.0468554		PLXDC1	0.510727	0.0374105
TBXA2R	1.29456	0.0212937		TTC9C	-0.309904	0.0374108
NR5A2	1.29413	0.0146038		PKN1	-0.617891	0.0374108
CACHD1	1.29354	0.0329401		HSD11B1	-0.532778	0.0374108
CAVIN1	1.29295	0.0129684		CAMK2N1	1.00369	0.0374281
CYP4F12	-1.58249	0.253499		CTSL	-0.503441	0.0375247
DLGAP1	1.57941	0.163656		NADK	-0.37309	0.0375247
CD34	1.29214	0.00284628		FAP	0.634997	0.0380062
FAM133A	1.57762	0.409527		ANTXR1	0.755922	0.0382492
PLPPR4	1.57734	0.0774218		TADA3	-0.330501	0.038324
AIRE	-1.57574	0.201793		DUSP2	-0.546725	0.038324
MAGEL2	1.28989	0.0309686		FLT1	0.511985	0.038324
MSMB	-1.57526	0.152409		ADAMTSL1	0.257219	0.0383312
CNTD2	-1.57499	0.0859912		SH3RF1	0.606149	0.0383462
MYO16	-1.57411	0.0647529		ESM1	0.598536	0.0385031
SPRR1B	-1.5737	0.114413		NHSL2	0.322955	0.0385031
FRRS1L	1.57243	0.0710443		APOBEC3B	-1.04728	0.0385735
EN2	-1.57087	0.176167		CCDC18	-0.342381	0.0386334
PRKG1	1.28364	0.0171001		STAT2	-0.515089	0.0386334
PLAGL1	1.28281	0.0398914		CDV3	-0.39309	0.0387963
LBHD2	-1.57022	0.240556		GCH1	-0.63567	0.0389407
JPH4	1.27983	0.0179745		NOC2L	-0.466632	0.0389407
EML1	1.27872	0.0270122		IFIT2	-0.925608	0.0389407
BUB1B-PAK6	-1.56943	0.26096		GPR141	-0.246356	0.0392037
FBLN5	1.56904	0.0505038		COX4I2	0.602083	0.039271
GRM3	-1.56903	0.177807		LARP4B	-0.450977	0.0392817
C1orf116	1.56859	0.0968819		PDGFRL	0.710383	0.0392817
TLL2	1.27826	0.0465109		SPARCL1	0.789575	0.0396572
PHF21B	-1.56793	0.255866		GRK6	-0.467649	0.0396572
ZP2	1.56704	0.342007		TSHZ3	0.383558	0.039759
VCAN	1.27807	0.0455376		ATAD3A	-0.562015	0.0398442
FHL5	1.27788	0.0460458		MITD1	-0.323743	0.039943
SDR16C5	-1.56601	0.27017		OMD	0.744134	0.0399638
ROR2	1.27775	0.0315269		LGALS3BP	-0.935486	0.0401018
CAPN11	1.27725	0.0337054		RPL39L	-0.595585	0.0401224
BASP1	1.27545	0.0225772		ADAMTS14	0.494783	0.0401224
KLK5	1.56174	0.296745		ANGPTL2	0.688572	0.0401508
CYP27C1	-1.56098	0.108739		SSBP2	0.411544	0.040348
LY6K	1.5608	0.185157		UBL4A	-0.416006	0.0403813
BTNL2	1.27429	0.0486465		IFI27	-1.23164	0.0404378
LRRD1	-1.55955	0.0860167		KCNA3	-0.409735	0.0407761
MAGEA6	-1.55897	0.620049		SERPINB9	-0.578232	0.0410035
HSPA12B	1.27416	0.00834236		FRMD6	0.568566	0.0410984
IL31RA	1.55755	0.126365		RASD1	0.96426	0.0413169
FRMPD4	-1.55668	0.0730418		THSD7A	0.271222	0.0413285
HAO2	-1.55624	0.198522		FPGS	-0.443298	0.0415504
APOH	1.55572	0.381051		INTS11	-0.388219	0.0415628
NKX6-1	1.55562	0.171767		IGF2	0.80501	0.0415768
RHBG	-1.55556	0.0756812		PPM1M	-0.380048	0.0415875
KLHL4	1.55471	0.0739282		AMPD3	-0.354472	0.0417994
RGS5	1.27121	0.0033822		EMB	-0.65567	0.0417994
LINGO2	-1.55335	0.268935		CCDC71L	-0.408037	0.0417994
KCNV1	-1.55252	0.168538		VAC14	-0.264834	0.0417994
UMODL1	1.55028	0.134056		NUDT5	-0.50928	0.0418237
ITM2C	1.2683	0.0212736		ARHGAP23	0.513416	0.0418952
EBF3	1.2672	0.0310923		TOX3	0.757063	0.0420198
LRRC32	1.26667	0.00405316		ADAMTS7	0.469278	0.0420198
GAL3ST3	1.54884	0.127995		ARRDC2	-0.518569	0.0420293
SERPING1	1.26658	0.00383308		MYD88	-0.439759	0.0420477
ADAMTS2	1.26639	0.0384971		DNAJC9	-0.423901	0.0420477
PTPRN2	1.26595	0.027148		GJA4	0.653368	0.0420477
ANTXR1	1.26558	0.0414617		IRAK2	-0.532872	0.0420935
HIC1	1.26542	0.00551364		MRPL4	-0.424823	0.0421122
IL13RA2	-1.54538	0.235989		ACOT7	-0.541878	0.0422503
SCARA5	1.54493	0.121308		IRF7	-0.880496	0.0423594
HMGCS2	-1.544	0.159013		CCDC69	-0.58156	0.0424276
SMR3A	-1.54294	0.172212		PLBD1	-0.59618	0.0428952
MYADM	1.26322	0.00839095		STX19	0.702355	0.0430496
RASGRF2	1.26271	0.00568137		MS4A1	-0.882889	0.0431411
ADCY4	1.26216	0.0217724		MILR1	-0.461804	0.0439842
F10	1.25966	0.0247307		FAM174C	-0.542694	0.0440914
ROPN1B	1.54191	0.273586		XYLT1	0.65876	0.0441865
ITGA10	1.25839	0.0320727		TSPAN18	0.595152	0.0442608
GREM2	1.54094	0.130675		COL8A1	0.895335	0.0442608
PTPRT	-1.54083	0.243536		SNAI2	0.759171	0.0442608
SLAMF9	-1.54079	0.0647214		SORCS2	0.545159	0.0442608
FMR1NB	-1.54052	0.32462		TCN1	1.50746	0.0443129
OR6B3	-1.54012	0.267891		PEAK1	0.350819	0.0445642
HOXA10	1.53927	0.106472		TMEM59L	0.392975	0.0448693
C17orf47	-1.53851	0.0682236		VNN2	-0.551848	0.0448988
SLC2A14	-1.53814	0.145249		MTARC2	0.662459	0.0449983
PTPRB	1.25719	0.00062296		HEXD	-0.484984	0.045144
M1AP	-1.53662	0.087369		F12	-0.666029	0.0454608
PBX3	1.25477	0.0120315		GIMAP6	-0.553888	0.045529
TRPM6	1.53533	0.0936998		LAMC1	0.543687	0.0456428
OR6J1	-1.53479	0.23117		USP18	-0.678815	0.0457201
XPNPEP2	1.53403	0.0996419		THBS4	0.814298	0.0458824
GAB2	1.25476	0.010695		RNF220	-0.331039	0.045965
LECT2	-1.53302	0.154661		DIPK2B	0.483575	0.0461787
VWF	1.25399	0.0163433		RPIA	-0.397034	0.0461787
SHROOM2	1.25131	0.0377726		DERL3	-0.598675	0.0462484
SYCP2L	-1.53106	0.170382		IL23A	-0.477811	0.0463518
SEMA6B	1.24764	0.0137185		FKBP15	-0.313484	0.0464176
OR10Q1	1.53053	0.29504		EIF2B3	-0.32868	0.0464255
RFLNA	1.53029	0.157273		ARC	0.551848	0.0464314
KCNJ3	-1.53022	0.300661		DENND1B	0.352937	0.0464889
SELE	1.24564	0.00683115		NSDHL	-0.403162	0.0468634
WDR49	-1.52897	0.132481		PRICKLE2	0.342372	0.0470742
SPATA16	1.52869	0.220745		ZBED6CL	-0.580016	0.0471019
PKHD1	-1.52804	0.140431		SERPINB1	-0.549291	0.0472422
B4GALNT2	-1.52695	0.17298		FAM3A	-0.442359	0.0475381
ICAM5	-1.52651	0.115855		LRP1	0.673176	0.0479166
HSPB3	-1.52651	0.144088		CCDC86	-0.407037	0.0479166
GPC4	1.52536	0.0869076		TEF	0.463346	0.0479166
BRDT	1.52529	0.190235		STXBP4	0.221296	0.0479259
IL1RN	-1.52521	0.141532		PLAT	0.867719	0.0479259
FILIP1	1.24514	0.000556092		ARMH1	-0.311633	0.0481291
GALR3	1.23883	0.0396844		FBXW5	-0.559597	0.0481291
HOXA7	1.52456	0.114314		MMRN2	0.600497	0.0481291
LGR5	-1.52375	0.3442		MMP13	1.36078	0.0481291
NTN4	1.52358	0.0804317		TMEM176B	-0.739953	0.0481636
THBS1	1.5235	0.0555855		APBB2	0.46393	0.0482316
IGFBP4	1.23859	0.0194915		EIF4A3	-0.402494	0.0482519
NKAPL	1.23696	0.0299008		DPH2	-0.415392	0.0482519
NCALD	1.52289	0.0794816		KAT2A	-0.422637	0.0485565
KCNMB2	1.52276	0.124407		RNF152	0.649715	0.0489786
LRP1	1.23537	0.0214908		NR2F1	0.668387	0.0493328
SEMG1	1.52226	0.272218		ALDH3B1	-0.49719	0.0493669
H2AFB1	1.52226	0.272218		HAMP	-0.322173	0.0493716
MKRN3	-1.52224	0.241306		DACH1	0.506239	0.0493791
MLPH	-1.52179	0.140161		SNX17	-0.317752	0.0493791
ARHGAP6	1.23533	0.0103024		STEAP4	0.778333	0.0494766
GALNT4	1.2349	0.0230058		SUCNR1	-0.321092	0.0495925
COL5A1	1.52	0.0522246		PLEKHA5	0.450756	0.0496374
DAGLA	1.23406	0.0409501		ARPC4	-0.335541	0.0496788
PAQR6	-1.51962	0.0606781		P2RX7	-0.365565	0.0496869
TMPRSS3	-1.51881	0.140974		NPC2	-0.448186	0.0497723
JCAD	1.23353	0.00564705		CCR4	-0.537991	0.0498833
MACROD2	1.23317	0.031089		SEMA3D	0.497363	0.0499309
ADAM29	-1.51717	0.267248		ARMC6	-0.430136	0.0500906
DNAH8	1.23268	0.0360399		KCNE4	0.603878	0.0501977
SIRPB1	1.51714	0.0593927		YARS1	-0.414337	0.0503141
LY6D	1.51665	0.373839		BTBD2	-0.454797	0.0503141
AKNAD1	-1.51613	0.10456		ENTPD7	0.314317	0.0506152
C1QTNF9	1.51566	0.0923245		RAMP2	0.636322	0.0506561
MUC5AC	1.51561	0.441361		IL12RB2	-1.05788	0.050787
IFI16	1.23233	0.00620186		EIF4EBP3	-0.223239	0.050787
TCF4	1.23093	0.0192279		MTUS1	0.703006	0.0508672
ASCL4	-1.51387	0.307115		CRLF1	1.12009	0.0510527
NEGR1	1.23017	0.0175472		HVCN1	-0.394634	0.0511543
DAPL1	-1.51333	0.228719		TNIP1	-0.439243	0.051305
TMEM121	1.22929	0.0483279		NCK1	-0.383356	0.0515511
GIMAP7	1.22815	0.0318025		OGFR	-0.513704	0.051677
PRKAA2	-1.51195	0.155745		NECTIN3	0.41906	0.052123
RGPD3	-1.50894	0.0729791		GPX1	-0.616075	0.052123
CDH10	1.50873	0.066008		PPP1R18	-0.438013	0.0524836
ACTA2	1.2279	0.0121002		CYBA	-0.752494	0.0524836
LIM2	-1.50848	0.349383		DLL4	0.431484	0.0525754
THY1	1.22736	0.0182411		STXBP2	-0.474744	0.0528094
RLN2	-1.50747	0.0984004		DCN	0.850431	0.0529398
ACPP	-1.50741	0.106901		INO80	-0.261334	0.0530271
NPY2R	-1.50731	0.242158		SOGA1	0.406168	0.0530408
JAM2	1.22095	0.0417777		PWWP3B	0.449394	0.0530408
FAM110D	1.22033	0.00769187		ANO9	-0.546628	0.0530408
NLGN4X	1.50422	0.16585		COL12A1	0.969091	0.0530992
AC139491.7	-1.50381	0.242587		ROBO4	0.382418	0.0531649
LYNX1	1.50348	0.06724		MFNG	-0.528236	0.0531946
NBEA	1.21915	0.0260086		TENT5C	-0.880412	0.053278
NYNRIN	1.21704	0.0466422		NDNF	0.502274	0.053278
CDK6	1.21665	0.0369337		HASPIN	-0.41848	0.0532865
PECAM1	1.216	0.00424862		FAS	-0.48251	0.0534861
PITX2	-1.50204	0.220993		SLC12A2	0.806519	0.0534861
CYTL1	1.20961	0.0347628		SIGMAR1	-0.514546	0.053599
UTRN	1.20606	0.00286735		TMX4	0.723233	0.0536961
BLK	1.5007	0.114553		LRRFIP2	-0.421323	0.0539033
PRODH2	-1.50008	0.292483		COMP	1.22531	0.0539884
FLI1	1.20022	0.0184869		POLRMT	-0.417188	0.0542076
RCSD1	1.19793	0.0431718		F2RL1	0.570683	0.0542381
CHST3	1.19626	0.0261331		PLVAP	0.579038	0.0547925
RECK	1.1961	0.000659938		RARRES1	-1.30675	0.0547931
CLIC6	1.49894	0.19196		ARHGAP28	0.263304	0.0548481
GSTM5	1.49886	0.0591617		ATP8B1	0.488876	0.0548881
GSG1L	1.49779	0.10052		GPATCH4	-0.428884	0.0548881
SPATA31A3	1.49757	0.278326		CAPN8	0.596757	0.0548881
EHD3	1.1961	0.018689		U2AF1L4	-0.246078	0.0548881
GPX2	-1.49659	0.143303		TMEM47	0.689717	0.0548881
MAPK8IP1	1.19103	0.0214751		PBK	-0.634726	0.0548881
BCL6B	1.18763	0.00993588		DENND10	-0.253632	0.0548881
SPATA48	-1.49497	0.278978		WDR45	-0.273459	0.0548881
CALCRL	1.1836	0.0482596		MYH11	0.79768	0.0548881
AL133500.1	-1.49423	0.279166		IFI6	-1.21856	0.0548881
CTF1	1.1819	0.0447246		LRRC4	0.325049	0.0552243
TRIL	1.18181	0.0267537		SLC9A9	-0.33844	0.0556202
LMO2	1.18101	0.00565972		COPZ2	0.69184	0.0556317
VSTM2L	-1.49184	0.180028		NAP1L3	0.45179	0.0558406
EFEMP2	1.18042	0.00452104		SOX13	0.59829	0.0558743
ZNF843	1.17876	0.0356717		SERPINA1	-1.02202	0.0560177
TBC1D29	1.17693	0.0491048		SUCO	0.590382	0.0561938
RET	-1.4907	0.165122		COL4A1	0.576507	0.0561972
PLSCR4	1.17682	0.0219571		RRP9	-0.424957	0.0563089
UBE2U	-1.48968	0.286975		HNF4G	-0.379447	0.0564239
ABCD2	1.48938	0.0778618		GJA1	0.764833	0.0564239
TMPRSS11E	-1.48822	0.131257		DAZAP1	-0.330742	0.0564239
ARHGDIG	1.48779	0.108198		COL10A1	1.16342	0.0565962
PTPN14	1.17449	0.0116845		PPFIBP1	0.529761	0.0566638
SCUBE1	-1.48719	0.262405		VPREB3	-0.677659	0.0569806
CD93	1.17234	0.00732737		PTGS2	0.994518	0.057006
TCEAL2	1.48588	0.166794		GJC1	0.566355	0.057024
SLC39A2	1.48576	0.112599		MEGF10	0.477925	0.0571548
CXorf36	1.17072	0.00683353		ADCK2	-0.337461	0.0572805
RCAN2	1.17005	0.0188124		GPC1	0.820649	0.0572805
NKPD1	1.16573	0.0380317		TOE1	-0.343681	0.057378
HES3	1.48318	0.0575056		GSK3B	0.327972	0.0575164
IGFN1	1.48289	0.0602174		CREB3L1	0.683165	0.0575315
SCRG1	1.48242	0.0810828		HIGD1B	0.409215	0.0575572
TMPRSS11D	-1.48229	0.0583302		CHMP1A	-0.322587	0.0575638
COL5A3	1.1635	0.041315		GGA2	-0.318869	0.0576175
CACNA1C	1.16239	0.0165269		CC2D1B	-0.262302	0.0576911
LMCD1	1.16195	0.0406581		SCG2	0.516678	0.0577525
CNR1	-1.47608	0.10576		TAGLN	1.01656	0.0580769
ABRA	1.16186	0.0337654		HSP90AB1	-0.338984	0.0584952
OR7E47P	-1.4759	0.0968877		VAMP8	-0.508525	0.0584952
LRRK2	1.16095	0.010715		ZPR1	-0.305464	0.0585319
ACSM1	-1.47527	0.168712		MCUB	-0.474508	0.0585319
ACVRL1	1.15807	0.00275181		TIE1	0.494502	0.0586712
FSTL1	1.15802	0.0226295		KCND2	0.281755	0.058807
CEACAM20	-1.47382	0.229365		AMOTL1	0.589098	0.0588164
AL139142.2	-1.47335	0.0740259		CUEDC2	-0.424627	0.0588164
KDELC2	1.15496	0.00378021		MT2A	-0.719196	0.0588164
C9orf84	-1.46922	0.147246		CALD1	0.618907	0.0588394
C20orf202	1.15262	0.0473151		ECHS1	-0.454112	0.0592728
BRINP2	-1.4682	0.242683		SLC45A3	0.65149	0.0593528
TGFB3	1.15159	0.0381511		MAST3	-0.304183	0.0593528
SLC2A9	1.14676	0.0109001		CHCHD1	-0.391795	0.0594069
PLVAP	1.14646	0.00835514		MFAP5	0.825187	0.0594359
PCP4	1.46513	0.207		ADAM12	0.685655	0.0594809
HOXD3	1.14621	0.0053		FLVCR2	-0.437006	0.0599421
GJD4	-1.46433	0.0547815		ACTA2	0.951666	0.060105
NANOG	-1.46412	0.192975		C4orf19	0.579706	0.0602406
SLC17A4	-1.46382	0.0699861		PIEZO2	0.383964	0.0605124
ETV1	1.1444	0.015945		RRS1	-0.53521	0.0605282
FCN3	1.13949	0.0216743		DOK1	-0.390708	0.060531
SEMA6D	1.46266	0.105871		CHRAC1	-0.356655	0.0608653
CPNE8	1.13888	0.0271365		EMC9	-0.470713	0.0608673
MBOAT4	-1.46171	0.0765639		PELI2	0.552713	0.0610313
CDKN1C	1.13831	0.024539		RPS6KA4	-0.509754	0.0611641
ARHGAP5	1.13732	0.024821		HEG1	0.546765	0.061414
FRMPD2	-1.46157	0.122945		ZNF70	0.268317	0.061414
KALRN	1.13701	0.0488563		RINL	-0.47883	0.0614306
AC006059.2	1.13652	0.030029		CUTC	-0.342491	0.0614687
OR3A2	-1.46029	0.301381		SNED1	0.324189	0.0616679
MFSD4A	1.46025	0.132626		EFHD2	-0.602806	0.0618387
EPAS1	1.1352	0.00901569		BMP4	0.586018	0.0618387
OR52I2	-1.45884	0.201624		JADE2	-0.507951	0.0618387
HPN	1.4588	0.32298		LSP1	-0.560624	0.0618387
RASL12	1.13467	0.0110606		MX2	-0.616629	0.0619677
ANKRD1	-1.45749	0.233485		GRB2	-0.304052	0.0619677
CAV1	1.13444	0.0133779		KARS1	-0.356303	0.0621701
RASSF2	1.13417	0.0302745		MCL1	-0.425934	0.0621701
BTBD17	1.45564	0.42935		ELL	-0.256304	0.0621701
CLDN10	1.45553	0.325363		FAM24B	-0.373379	0.0624037
ESR1	-1.45518	0.215334		RUNX1	0.48677	0.0624037
SPDYC	-1.45461	0.265244		FER	0.248766	0.0624037
INKA1	1.13159	0.0123157		JCHAIN	-1.39194	0.0626572
ISLR	1.45392	0.0538831		LCA5	0.333949	0.0628196
KCTD12	1.12812	0.0216385		WDR4	-0.358119	0.0631427
SH3GL2	-1.4534	0.146783		RPL17	-0.3747	0.0632196
SH2D3C	1.12632	0.00666461		FAM50A	-0.507434	0.0632196
BAMBI	-1.4525	0.122295		NCKAP5	0.391241	0.0633042
MEF2C	1.12318	0.00149174		CDC25B	-0.610934	0.0635042
NPTX1	1.45214	0.11797		A2ML1	-0.97509	0.0636421
DST	1.12147	0.019563		MRPS2	-0.422675	0.0636421
AP000781.2	-1.45131	0.118321		CPXM1	0.729111	0.063667
CCDC42	1.12	0.0313609		PLSCR1	-0.636433	0.063667
DIXDC1	1.11995	0.0136812		COX7A1	0.660539	0.0637216
ITGB1	1.11773	0.00311262		GABRP	-1.81554	0.064177
HRASLS2	-1.44982	0.160284		DPYD	-0.532819	0.0641855
VWC2	1.44942	0.282698		AFAP1L1	0.416345	0.0641855
GOLGA8R	1.11742	0.0138488		BOP1	-0.599943	0.0642155
SAMD4A	1.11523	0.0256743		RNF2	0.335012	0.065035
FAT3	1.44857	0.211805		IKBKE	-0.574423	0.065035
LHX6	1.11444	0.0491935		SP140L	-0.396487	0.0650829
MEOX2	1.44846	0.197671		TMSB4X	-0.501568	0.0652261
COX4I2	1.10745	0.0269262		CORIN	0.292885	0.0653294
DSG4	-1.44794	0.155648		NEGR1	0.354031	0.0653578
LYPD6B	-1.44701	0.154083		FERMT2	0.534903	0.0654107
BHMG1	-1.44687	0.301547		FHL5	0.395573	0.0658456
PCDH17	1.10465	0.0117502		FRY	0.378261	0.0658456
C17orf51	1.10453	0.0340185		PLCG1	0.424761	0.0658456
LUZP4	-1.44411	0.205479		IRF5	-0.460706	0.0658456
DMGDH	1.10437	0.043342		NANS	-0.307736	0.0658516
MMP28	1.10352	0.00980372		ITGB5	0.697386	0.0659247
KLHL34	-1.4422	0.136065		HECW2	0.22059	0.0659247
MUC13	-1.44218	0.119435		GTPBP3	-0.418616	0.0662786
APOD	1.44164	0.269834		ST6GAL2	0.451915	0.0663001
SYNGR3	-1.44069	0.0764944		RAP1GDS1	-0.332934	0.0663001
PCDH12	1.10203	0.0134189		LRRC61	-0.486854	0.0663001
CCNO	-1.44029	0.179798		RAPGEF4	0.353084	0.0663001
GADD45B	1.10088	0.00709654		GPRC5C	0.75975	0.0663083
MPV17L	1.43786	0.251458		EMILIN2	-0.461313	0.0665982
PRSS51	1.43786	0.169505		MID1IP1	-0.454197	0.0672888
SFTPD	-1.43617	0.191947		SLCO2B1	-0.583391	0.0673621
ATP11B	1.09705	0.00943902		C1orf174	-0.315686	0.0673631
MRAP	1.09649	0.0336265		RNF113A	-0.335933	0.0674119
HRCT1	1.4351	0.204481		RALGAPA2	0.525067	0.0676452
ADAMTS5	1.09461	0.0485538		PPRC1	-0.303808	0.0677671
CDH18	1.43292	0.230575		MSL3	-0.272929	0.0678177
HAS1	1.43278	0.11197		TRIM65	-0.470786	0.0678177
LRIG3	1.0946	0.0431146		RNF180	0.286616	0.0678177
BCHE	-1.43168	0.154096		CCL3L3	-0.571097	0.0678739
ARL5C	-1.43141	0.05607		POLR2G	-0.317311	0.0679091
NOBOX	-1.43077	0.332577		FUT4	-0.296327	0.0679091
PPP5D1	1.09432	0.0232967		PPA1	-0.377351	0.0679389
PI3	-1.42904	0.243509		SERPINA11	0.60679	0.0682191
ART1	-1.42901	0.144049		CHAC1	-0.569078	0.0682191
ELFN1	1.09143	0.00593577		AQP1	0.889331	0.0683804
GDF15	1.42829	0.189099		RAC3	-0.765624	0.0683804
GABRA3	1.42717	0.430412		LSM4	-0.444432	0.0689781
PLCH1	1.42713	0.0845983		PSAP	-0.46774	0.0690088
HORMAD2	-1.4265	0.395393		COASY	-0.385391	0.0694229
SPAG17	-1.42625	0.239015		AK2	-0.360521	0.0694301
GIMAP1	1.09031	0.039854		ITGBL1	0.511422	0.0695326
DIRAS1	1.42527	0.103298		RNF126	-0.446678	0.0695326
PEAR1	1.08938	0.0109494		ABCG2	0.247838	0.0696273
LRP2	-1.42254	0.292212		PPM1L	0.381126	0.0696273
CRISP2	1.42157	0.356356		DDA1	-0.327189	0.0696291
SOBP	1.42153	0.0668909		PRELID1	-0.470433	0.0696291
GLIPR2	1.08576	0.0185747		CADM1	0.701968	0.0697346
TUNAR	1.42035	0.383469		KBTBD8	-0.233145	0.0699163
CSTA	-1.41987	0.13129		TRADD	-0.468997	0.0699163
FLT4	1.08517	0.0161872		KLF16	-0.468351	0.0700092
PRDM16	1.08003	0.0105293		PODN	0.658498	0.0700232
SELL	1.41883	0.0830956		CNIH3	0.244593	0.0700615
HHIPL1	1.07606	0.0475861		SEMA6B	0.436758	0.0700672
TLR10	1.41768	0.0509802		AEBP1	0.831076	0.0700672
SLC22A9	-1.41734	0.203369		LPAR5	-0.422514	0.070189
SPATA22	-1.41718	0.382747		PRDX1	-0.394605	0.0707631
C16orf92	-1.41689	0.0812512		CENPX	-0.483194	0.0707631
DIO3	1.41686	0.180201		GIMAP1	-0.40122	0.0707631
SLC2A10	1.07235	0.0479007		DDX58	-0.700964	0.0708424
AQP12A	-1.41524	0.494868		LIMD2	-0.570683	0.0708893
LYL1	1.07147	0.0265671		FRZB	1.06688	0.0710364
HOXA11	1.41479	0.157252		TAF5	-0.340029	0.0711527
C9orf92	-1.41478	0.099969		XPO6	-0.29523	0.0711527
ARHGAP29	1.07135	0.0113464		CDC42EP4	-0.609546	0.0711527
CLGN	-1.41279	0.183303		PLD4	-0.580221	0.0711527
ADAMTSL1	1.41241	0.0642054		PRMT5	-0.407038	0.071311
CA10	-1.41235	0.467804		DPYSL3	0.681079	0.071382
PALLD	1.06848	0.0182532		DCBLD2	0.500055	0.0719472
FSIP1	-1.41163	0.143863		COMMD2	-0.381718	0.0723542
LPO	1.41137	0.272219		OLFML1	0.419917	0.0723936
SYT3	1.41093	0.075838		ZNF610	0.363618	0.0723936
ADGRF5	1.06749	0.00480152		THBS2	0.949501	0.0723936
TWIST2	1.40876	0.0624988		MRPL14	-0.412621	0.0723936
CEP112	1.06725	0.00958433		PCOLCE	0.609587	0.0725481
SMPX	-1.40767	0.248801		DEXI	-0.315031	0.0726264
FOXO1	1.0654	0.0140587		TMEM102	-0.357084	0.0727268
TLR4	1.06171	0.0150312		AKAP8	-0.249819	0.0730446
CYP39A1	1.40747	0.115721		MAP1B	0.552874	0.0739226
ATP2A3	1.05449	0.0262462		GPC3	0.804827	0.0740361
RCAN1	1.05412	0.0301604		MRPL20	-0.409668	0.0743659
PRSS35	1.40595	0.287762		PRR13	-0.334298	0.0743937
SLC13A3	1.05188	0.0455611		STXBP5	0.302977	0.0746206
CRYBB2	1.4055	0.0984904		LGR4	0.578105	0.0747153
CPED1	1.04937	0.0104411		DKK3	0.565586	0.0747326
RNF43	-1.4054	0.169936		DMD	0.537492	0.0748478
ZBTB38	1.04884	0.0015636		PSMD2	-0.443134	0.0748478
PIK3C2G	1.40429	0.264648		POLR2H	-0.368832	0.0748478
NR3C1	1.04882	0.00526089		GDI2	-0.480746	0.0749966
UBXN10	-1.40416	0.166561		FBXL6	-0.468837	0.0752683
RBP4	-1.4041	0.293478		UROD	-0.276566	0.0752734
C8G	-1.40396	0.0659489		ADGRA2	0.517769	0.0752734
ARHGEF15	1.04236	0.0119035		LILRA6	-0.366059	0.0759471
ESAM	1.04224	0.00622073		TANC2	0.430214	0.0759471
IL16	1.041	0.0426314		WASHC2A	-0.383061	0.0759471
MPPED2	1.40169	0.170978		MARK1	0.282306	0.0759471
IFNL2	1.40165	0.089432		ASPHD2	-0.308024	0.0759589
FGF1	1.40105	0.0557614		ENO1	-0.519281	0.0761159
PITX1	-1.40054	0.245248		GNPDA1	-0.324736	0.0761197
SRXN1	1.03818	0.0328106		CRISPLD2	0.56894	0.0761197
NOMO2	1.03728	0.0276661		ZNF471	0.319506	0.0762371
PSMA8	-1.40029	0.254931		SMNDC1	-0.282139	0.0762702
PAEP	-1.39999	0.146894		SUPV3L1	-0.325129	0.0762947
TMEM71	1.39952	0.120013		PMM1	-0.303862	0.0765872
ARHGAP23	1.03513	0.00614114		ATP7A	0.363509	0.0765872
ZFHX3	1.03339	0.019801		ATP7B	0.276288	0.0768264
RAMP2	1.0329	0.0138904		ZFPM2	0.346619	0.0769038
LDLRAD1	-1.39784	0.193382		PBX4	-0.330513	0.076941
TAL1	1.03151	0.0294063		ANXA7	-0.330011	0.076941
MAGEE2	1.39749	0.114766		SESN1	0.361237	0.077323
HIVEP2	1.0292	0.0167444		FTSJ1	-0.234388	0.0776142
ANO5	-1.39635	0.087601		FXYD5	-0.674902	0.077726
DTX1	1.02312	0.0244095		CYRIB	-0.366966	0.0781103
CCR7	1.39551	0.125459		INHBB	0.982004	0.0781849
FAM43A	1.02238	0.0157118		CSDC2	0.325139	0.0783758
SLPI	1.39443	0.174415		DDIT3	-0.455131	0.0785608
GPRC5A	-1.39417	0.150556		CNTFR	0.86632	0.0788335
KIT	1.3937	0.100243		ZP3	-0.460159	0.0788424
HOXA5	1.39368	0.0596056		GLCCI1	-0.33854	0.0788424
MRC2	1.02238	0.0389314		RFLNB	0.583374	0.0788712
CTTNBP2	1.39121	0.0646423		EPPK1	0.565592	0.0792397
KRTAP3-2	-1.39114	0.111479		CCDC22	-0.324836	0.0794371
NANOS1	1.39111	0.124091		CTU2	-0.365457	0.0796217
PLXNC1	1.01986	0.0374926		P2RX4	-0.362792	0.0796217
FAM92B	1.38901	0.117679		CCNB2	-0.601166	0.0796217
ARPC4-TTLL3	-1.38794	0.08377		MMP15	0.697742	0.0796679
IFITM2	1.01959	0.0442835		GNL3	-0.279942	0.0799494
ZNF469	1.38772	0.093165		C9orf78	-0.251393	0.0799494
AL121758.1	1.38761	0.0808038		ATXN1	0.36694	0.0800841
OPRPN	1.38727	0.651228		ZNF598	-0.349075	0.0800841
FGF21	-1.38645	0.0963024		CLEC3B	0.607504	0.0800841
HSPG2	1.01884	0.0122251		TLE2	0.81995	0.0801148
SVOP	-1.38544	0.0883629		ZNF432	0.309292	0.0801833
AL160269.1	1.38516	0.0843791		SPATA18	0.381823	0.0801833
ARRDC3	1.0155	0.00913725		IL1R2	-0.630124	0.0801833
KSR2	-1.38358	0.113352		CSPG4	1.0302	0.080362
EXOC3L2	1.01441	0.0168106		SYNJ2	0.450208	0.080362
NSG1	1.38341	0.200857		SMAD5	0.354553	0.0804034
SYNDIG1	1.38327	0.119215		GGA3	-0.298143	0.0804165
PDZRN4	1.38207	0.164098		RHOB	0.656024	0.0804933
VEGFC	1.00834	0.0467449		TAOK3	-0.297195	0.0806152
ARRDC4	1.00558	0.0477563		SLCO2A1	0.588757	0.0807408
CHSY1	1.00523	0.00791771		CDCA2	-0.660761	0.0807541
KRT33B	-1.38039	0.187581		MMP2	0.761814	0.0810026
MAGEA10	-1.37998	0.630395		CXXC5	0.636748	0.0810026
C10orf90	1.3799	0.239149		TRPC6	0.308136	0.0810026
MEPE	-1.37973	0.34539		ARHGAP32	0.410594	0.081225
USH1G	1.37956	0.186992		PHF10	0.435031	0.0812257
MFNG	1.00268	0.0421558		PTPN2	-0.334681	0.0813817
CREB3L2	0.999261	0.00546859		ITPRID2	0.53981	0.0813817
ABCA13	1.37937	0.38827		TLR3	-0.332982	0.0814474
SLC22A16	-1.37899	0.100438		NSMF	-0.419441	0.0814474
MEF2A	0.998504	0.00356365		SRSF6	0.287848	0.0815505
CPAMD8	1.37872	0.199889		ACAN	0.964995	0.082431
EGFL7	0.993982	0.0362071		ZHX3	0.30116	0.0824903
FZD8	1.37806	0.137461		ADIPOQ	0.796658	0.0826654
FOXN3	0.99295	0.0347922		SCARF2	0.568412	0.0827057
CLEC18A	1.37607	0.118792		CENPA	-0.580315	0.0830198
PODXL2	0.99239	0.0430897		ATG3	-0.236495	0.083109
TCP10L2	-1.37542	0.46552		ZNF677	0.392349	0.083109
STXBP6	-1.37518	0.216069		RALGDS	-0.273089	0.0831267
CCNI2	-1.37363	0.135618		ITGA7	0.526315	0.0832403
COX8C	1.3721	0.102867		PLEKHH2	0.410749	0.0833093
PDGFA	0.991369	0.0467436		HHIPL1	0.358355	0.0833093
FCMR	1.37187	0.082371		ABCA8	0.287777	0.0833093
AKAP13	0.990282	0.00248523		MMP12	-1.27372	0.0837923
IGSF9B	1.37142	0.219816		CCL18	-1.10279	0.0841109
ADGRF2	-1.37059	0.102318		FGD5	0.466465	0.0841373
PLPPR2	0.990164	0.0472615		TAMM41	-0.266753	0.0841373
ZNF560	-1.36789	0.338318		AP5Z1	-0.3553	0.0841373
PLPPR1	1.36732	0.243092		GPX8	0.557427	0.0841373
PRKACB	0.989437	0.0228702		SIK2	0.387009	0.0841373
ALDH6A1	0.987456	0.0228553		CABCOCO1	0.215341	0.0841373
CAPN5	0.986762	0.00810412		HMBS	-0.349771	0.0841373
VCX3A	-1.36475	0.490487		LOXL2	0.67186	0.0841373
C1QL4	1.36467	0.0970431		FAM20B	0.401898	0.0841373
SEC23A	0.986228	0.0167263		ZNF239	-0.448263	0.0841373
PDE6H	-1.36443	0.0939852		ST6GALNAC4	-0.522162	0.0841373
TPSB2	1.36441	0.193071		SLC27A5	-0.321882	0.0841559
RAB6C	-1.36347	0.473432		INSIG2	0.343385	0.0841559
CTRB2	1.36321	0.071853		APOBR	-0.598092	0.0841559
KDR	0.985276	0.0133074		NUDCD1	-0.404347	0.0841559
DAB2	0.982128	0.0339365		NRBF2	-0.359389	0.0841559
MTUS2	-1.36203	0.071472		PSMD13	-0.335834	0.0841559
PHACTR2	0.981801	0.0162749		TBC1D25	-0.23503	0.0841559
LTBP1	0.980047	0.047359		DACT1	0.457591	0.084611
DPYSL4	1.35944	0.0598313		MICAL2	0.404753	0.084611
TAAR1	-1.35875	0.315622		ELAC2	-0.290819	0.0847475
QSOX1	0.978489	0.0362793		NR3C2	0.403637	0.0848342
FKBP1C	0.977286	0.0344717		GPRIN3	-0.299433	0.0848421
HOXD13	-1.35482	0.122249		ITGA2	0.588175	0.0848421
TPRG1	-1.35457	0.12607		CKS1B	-0.496779	0.085017
NDUFA4L2	1.35399	0.0546323		POLR1C	-0.299591	0.0851351
FUT3	-1.35339	0.207464		PLIN1	0.828598	0.0851418
SELENOV	1.35324	0.294143		FPR1	-0.45934	0.0851512
VAX2	1.35262	0.0825031		PLXNA2	0.495224	0.0851919
IFITM5	-1.35241	0.162019		EXOSC7	-0.279413	0.0852035
ABCC9	0.976662	0.0224377		GLIPR2	-0.678416	0.0852035
ROR1	1.35161	0.121258		MANF	-0.397472	0.0852496
STAC2	1.35125	0.338066		NIP7	-0.320054	0.0852956
KLRG2	1.35109	0.121658		ZNF880	0.477408	0.0854142
OR2B2	1.35099	0.175807		ART3	-1.24839	0.0857033
COL6A1	0.976246	0.0209506		PCSK5	0.294685	0.0857398
OR8A1	-1.35052	0.317999		HELQ	-0.206897	0.0857398
SHROOM4	0.972764	0.0437851		MFSD4B	0.209923	0.0859035
LCNL1	1.34794	0.0892999		PSMB5	-0.363315	0.0859035
CCNA1	-1.34766	0.12061		ARPC5L	-0.369745	0.0859035
PABPN1L	-1.34719	0.413283		GRP	0.76488	0.0862061
EGR1	1.34651	0.0566356		MMP7	-1.61198	0.0863841
COLCA2	1.34642	0.302141		ABCA7	-0.372837	0.0866579
TAS2R31	-1.34629	0.102111		GALNT10	0.497269	0.0866579
COL12A1	1.34617	0.100226		CCDC80	0.708024	0.0867738
GGTLC1	-1.3459	0.095505		ZFAND2A	-0.368782	0.0868331
PPIAL4C	1.34584	0.131111		DNASE1L1	-0.34225	0.0868463
DMRT2	1.34561	0.261826		DUS1L	-0.437178	0.0870857
DEFB1	1.34553	0.198524		COX14	-0.330051	0.0871436
SLC22A3	1.34531	0.158801		EPAS1	0.53856	0.0874704
DLX1	-1.34492	0.192016		MRRF	-0.239808	0.0875846
SMIM6	0.970714	0.0429457		NGDN	-0.322228	0.0879309
KDELC1	0.967524	0.0310942		SLC30A1	0.453379	0.0879575
FOS	0.967002	0.0298273		CEP55	-0.584264	0.0880571
PQLC2L	1.34399	0.0755344		ARID1B	0.278759	0.0881742
SHISA9	-1.34388	0.181636		RASGRP1	-0.565949	0.0881742
ANGPTL1	1.34374	0.0571118		CA11	-0.546903	0.0883643
POU6F2	-1.34314	0.514022		MYO1B	0.477812	0.0883643
XXYLT1	0.965513	0.00439698		ARL11	-0.336453	0.0883643
SLC35G5	1.34182	0.0734397		SYNJ2BP	0.308911	0.0883643
FAIM2	1.34131	0.14584		FITM2	0.403523	0.0885256
KRT12	1.34114	0.306959		ENTPD2	0.737497	0.08866
CD19	1.34082	0.104744		DCLRE1C	-0.327404	0.0889107
SCN8A	-1.34061	0.111045		RALGAPB	0.333577	0.0889107
NAP1L5	1.34043	0.102451		ERP44	-0.289113	0.0889107
SNAP91	-1.33946	0.245148		TJP1	0.357465	0.0889107
ELOVL2	-1.33933	0.167094		SYT17	0.332573	0.0889107
PXT1	-1.33919	0.0551577		BMPR2	0.452033	0.0892581
MUC2	1.33887	0.119685		RASL12	0.793915	0.0893661
SERPINI2	-1.33874	0.289922		DNAJC7	-0.26003	0.0896217
TBX2	0.965343	0.0379549		MS4A2	0.244028	0.0896674
AC011498.4	-1.33754	0.208239		ANKRD16	-0.410958	0.0897737
CACNG1	-1.33752	0.0956933		PWWP2B	-0.505577	0.0898699
ANK2	0.965086	0.0371674		CNDP2	-0.424836	0.0898947
NPR3	1.33693	0.198776		ID1	0.830111	0.0898947
CHPF	0.962005	0.0184969		SCNN1G	-0.677153	0.0900331
HTR1A	1.33655	0.322076		TJAP1	-0.280495	0.0900331
APP	0.955693	0.048072		ZFYVE16	0.312873	0.0902286
TEX11	1.33444	0.0779326		SRCIN1	0.402041	0.0902301
ZNF658	0.95421	0.00876611		REEP1	0.591826	0.0903405
BACE1	0.950612	0.00473306		NHP2	-0.499704	0.0903405
AKR7A3	-1.33271	0.0715342		CNTN3	0.314857	0.0903439
PNLDC1	1.33241	0.222402		ATAD3B	-0.430411	0.0907017
GREM1	1.3324	0.140505		DUS2	-0.256234	0.0907489
PEAK1	0.950254	0.0106368		FMOD	0.86585	0.0908797
CHSY3	1.33232	0.0809899		PIP4K2A	-0.328671	0.0909148
ONECUT2	-1.33174	0.131058		SLC29A3	-0.286439	0.0909148
CEACAM3	-1.3307	0.0810252		RPUSD3	-0.378147	0.0913149
SIGLEC14	1.32892	0.113839		PDE2A	0.314404	0.0914817
GRXCR2	-1.32872	0.456875		BAZ2B	0.29411	0.0915932
SLC22A11	0.949045	0.0449394		NTM	0.409612	0.0915932
ADGRL1	1.32815	0.0780091		RHOV	-0.98086	0.091871
KIAA0355	0.94813	0.00281899		VDAC2	-0.297322	0.0920646
FAM43B	1.3278	0.148638		TMEM204	0.542329	0.0921627
RGL1	0.947748	0.0142401		KNSTRN	-0.401959	0.0921627
ZNF831	1.32764	0.11006		MSN	-0.518324	0.0921627
C2orf70	-1.32759	0.0922315		CCN5	0.605715	0.0921627
FGF18	1.32734	0.0516014		ADGRL2	0.478395	0.0921956
IL1RAPL1	-1.32697	0.300112		PI4K2A	-0.236215	0.0922539
DLX2	-1.32652	0.27588		CLEC14A	0.528791	0.0922809
SNX18	0.947092	0.0085432		TACO1	-0.311097	0.0922809
OSR2	1.32586	0.135685		CWF19L1	-0.289219	0.0923291
CALHM5	0.945232	0.0381509		EBF3	0.326441	0.0924387
SEMA7A	0.940863	0.0333813		DEPDC1B	-0.421707	0.0926415
SOX18	0.938659	0.0141305		MOB3A	-0.351708	0.0931972
PLPP1	0.934115	0.0102708		SIRT7	-0.319407	0.093454
DLX3	-1.32243	0.17567		FBXO30	0.263008	0.0935863
GPR85	0.932484	0.0297626		N4BP2L1	-0.396067	0.0937052
FIGN	-1.32221	0.11666		CPB1	0.483753	0.0938326
PRB2	-1.32192	0.232915		MYBBP1A	-0.378707	0.0940811
GPR101	-1.3216	0.326502		SMARCE1	0.173875	0.0941571
RAB6B	0.92804	0.0485395		RGMB	0.227036	0.0941695
TTLL11	0.927136	0.0168581		DDX28	-0.310998	0.0942173
MAP6D1	0.926337	0.0137798		HSPA9	-0.29075	0.0942226
CLPSL2	-1.32109	0.222252		MEIS2	0.406958	0.0945001
PFKFB1	-1.3208	0.139804		AAMP	-0.305716	0.0946507
SAPCD1	-1.3204	0.114602		TINF2	-0.324273	0.0948239
USHBP1	0.923465	0.0147001		SH3D19	0.465577	0.0949179
GNAQ	0.923069	0.0202004		HPDL	-0.695981	0.0949179
IL17D	0.923027	0.0189875		JAM3	0.482005	0.094941
BCL2L14	-1.3195	0.205897		SDAD1	-0.351043	0.094941
EPHX3	-1.31943	0.159996		MAN2B1	-0.368319	0.094941
ZNF835	1.3194	0.219406		SRSF9	-0.298704	0.094941
SLC4A4	1.31924	0.073233		AARS1	-0.371669	0.094941
MAB21L4	-1.31828	0.324693		NOP16	-0.504137	0.094941
PDCL2	-1.31785	0.0831776		CALHM5	0.247624	0.0951647
POU3F3	1.3177	0.501278		TMCO1	0.355152	0.0954281
XKR5	1.31739	0.0638545		SLC25A43	-0.406091	0.095723
TNS4	1.31702	0.273778		ARAF	-0.295954	0.095723
KCND3	1.317	0.221485		CASP7	-0.416774	0.095723
PPP2R3A	0.92103	0.00789824		CNOT10	-0.262693	0.0958645
ATRN	0.92068	0.00650898		CTC1	-0.302747	0.0959118
PTPRK	0.920454	0.01259		ARMCX4	0.289871	0.0960349
G0S2	0.919588	0.0473126		ELAPOR2	0.445177	0.0960349
C12orf56	-1.31381	0.265263		EED	-0.257326	0.0960349
POU2F3	1.31305	0.210273		EPB41L4A	0.227743	0.0960417
MAGEF1	0.913735	0.00832422		RPP38	-0.42174	0.0960643
DAW1	-1.31275	0.488844		LRP4	0.365878	0.0961046
SLC8A3	1.31232	0.0918222		SSR4	-0.465088	0.0961046
RNF112	1.31215	0.0550638		LATS1	0.381541	0.0962043
HDAC5	0.912044	0.00435956		APC	0.287369	0.0962043
APELA	1.31158	0.124304		ISM1	0.790127	0.0962043
CASP14	-1.31129	0.420411		CHCHD3	-0.323994	0.0962043
RUFY4	-1.3112	0.265744		DDX49	-0.359948	0.0962043
SCTR	-1.31103	0.112048		ARMC2	0.202536	0.0963748
PTK7	0.911908	0.0242676		MPPED2	0.536875	0.0963748
S1PR5	1.31056	0.108239		CD163L1	0.400906	0.0963748
PEX12	0.909805	0.015332		BRINP3	0.739174	0.0963748
ATP1B4	-1.31037	0.188873		DDX21	-0.424161	0.0963748
DOC2A	-1.31037	0.231115		THAP11	-0.247477	0.0963748
UCN3	-1.31005	0.540739		TIMM10	-0.352101	0.0963748
ABHD12B	-1.31003	0.211252		APLNR	0.572904	0.0963748
HTR2A	1.30982	0.278495		FZD1	0.470508	0.0964425
ARX	1.30874	0.181972		HPCAL1	-0.444894	0.0971063
RAD51C	1.30867	0.0513873		ZDHHC12	-0.444087	0.097117
FRG2	-1.30855	0.242299		TMEM126B	-0.317197	0.097574
KIRREL3	1.30834	0.154226		RPN2	0.34397	0.0976398
GLG1	0.909386	0.0197188		PTPRT	0.382701	0.0977702
CRTAC1	1.30724	0.339968		DCTN3	-0.364942	0.0979885
FNDC3B	0.908457	0.0185351		CDK11B	-0.299509	0.0980658
IGDCC4	1.30676	0.0681326		TRIM58	0.561072	0.098109
CDHR1	1.30664	0.126683		IFIT1	-0.930482	0.0981543
ANGPT1	1.30635	0.141501		CECR2	0.328326	0.0981543
CYP2W1	1.30468	0.322566		LIPA	-0.4115	0.0981837
CRABP1	-1.30413	0.339859		TGFB3	0.593569	0.0983619
EXOC3L4	-1.30308	0.15947		KLHL20	0.310659	0.0983619
C2orf66	-1.30268	0.155449		COL5A3	0.704551	0.098388
PGPEP1L	-1.30217	0.262871		BORCS6	-0.306993	0.098388
SPATA6L	-1.30205	0.0855025		PLEKHJ1	-0.435254	0.098388
ARHGEF6	0.901669	0.0310777		RFTN2	0.303711	0.0985687
CEP295	0.900457	0.0158874		RNH1	-0.40254	0.0985687
ZIC3	1.30186	0.68495		ADRA2A	0.574538	0.0985687
NXNL2	-1.30178	0.230933		TRIM9	0.301629	0.0986411
10-Mar	-1.30129	0.128938		SLC24A2	0.179477	0.0986411
CERS4	1.30121	0.0976958		AXIN2	0.383994	0.0988573
OR2W3	-1.30111	0.392564		SCUBE2	0.773187	0.0988573
PPP2R5A	0.900453	0.021845		SSC5D	0.44376	0.098888
HDC	-1.29934	0.203475		DDX60L	-0.413166	0.0994089
TMEM117	0.89966	0.0375231		INPP5D	-0.519457	0.0995994
C1orf167	-1.29824	0.0906216		EXOSC2	-0.300961	0.0996193
SLC12A1	1.29783	0.29214		PHLDB1	0.433738	0.0997996
ROBO4	0.89811	0.0247429		RECK	0.349752	0.0997996
BTBD11	1.29699	0.158318		SMIM20	-0.375472	0.0997996
USP34	0.897212	0.0146498		VMA21	-0.33559	0.0997996
AGMO	-1.2962	0.194583		SERTAD4	0.82469	0.0998682
LAMB1	0.896843	0.039527		CCND2	-0.416719	0.099871
NKX2-2	-1.29575	0.525679		TRIM26	-0.279628	0.09994
HOXD1	1.29562	0.054032		KCNJ8	0.399682	0.100123
MUC19	1.29513	0.389917		UIMC1	-0.280923	0.100883
ADCY2	1.29511	0.113625		RABGGTA	-0.282775	0.100916
PLD3	0.895769	0.0151343		SCNN1A	0.92352	0.100993
CALB2	1.29459	0.32756		ZNF221	0.220126	0.100993
PRNP	0.894287	0.0307766		ITPRIPL1	-0.344161	0.101038
SULT1A2	-1.29446	0.104624		SLC25A20	-0.343745	0.101361
SMAD1	0.894135	0.0368204		C11orf45	-0.285914	0.101446
ENG	0.889875	0.0165868		CTNND1	0.258061	0.101483
CDRT4	-1.29327	0.0641471		BGN	0.690428	0.101483
STAT5B	0.889513	0.023315		GPD1	0.6892	0.101483
JUN	0.888934	0.0168323		EIF3B	-0.376435	0.101559
INSYN1	1.29204	0.0865732		NCL	-0.309038	0.101646
TFPI2	-1.29112	0.244845		ZNF438	-0.288598	0.101646
ERP27	-1.29077	0.0900732		RNF44	-0.332804	0.101705
NANOS2	-1.2906	0.117985		ZMYND19	-0.401149	0.101781
LANCL3	1.29017	0.109595		MSX1	0.438551	0.102928
OR51E2	0.888225	0.0321671		PSD3	0.452832	0.103114
USP37	0.88539	0.0487666		CAPN13	0.686093	0.103183
C14orf132	1.28817	0.2481		NLRP1	-0.379663	0.103196
CLIC5	1.28783	0.0510054		SARDH	-0.277975	0.103687
VCX2	-1.28713	0.290994		PARD6G	0.436519	0.103751
FEZF2	1.28629	0.491848		STK17B	-0.400141	0.103782
DSG3	-1.28593	0.310661		MATN3	0.58254	0.104021
NOTUM	1.28492	0.432873		TSPAN13	0.548033	0.104151
IL2	1.28459	0.212794		SYNDIG1	0.495026	0.104151
SEZ6L2	1.2845	0.0829098		FARSA	-0.308551	0.104376
POU2AF1	1.28442	0.14015		RASGEF1B	-0.405067	0.104376
CLPS	1.28427	0.0922903		TRMT1	-0.421577	0.104414
ZBTB7C	1.28377	0.199867		SLC7A2	0.650843	0.104414
SMO	0.883506	0.0201964		TCF7L1	-0.669998	0.104495
BEAN1	1.28326	0.0723044		CDKN1A	0.650281	0.104598
GABRB3	-1.2831	0.325816		CAMSAP2	0.367121	0.104598
THRA	0.883447	0.0186491		CENPN	-0.396077	0.104775
MELTF	1.28271	0.108013		RASGRP2	-0.423118	0.105184
TMC3	-1.28261	0.0986092		KLK4	0.315874	0.105491
PYGO1	1.2822	0.118545		MOB3B	-0.477018	0.105491
CLEC17A	1.28021	0.0806792		RPS6KA1	-0.399445	0.105491
TRIM50	1.28019	0.0834087		LRRC42	-0.384593	0.105491
CSRNP3	1.27996	0.158871		CDKN2C	-0.552841	0.105491
BPIFB4	-1.27985	0.438565		MRPS16	-0.274989	0.105585
GRASP	0.880339	0.00895924		TMEM150C	0.64862	0.105585
HHIP	1.27961	0.199846		PTN	1.02017	0.105585
TF	1.27959	0.118083		MFAP3	0.327214	0.105747
POPDC3	-1.27957	0.217986		RO60	0.372782	0.105833
STX16-NPEPL1	-1.27921	0.0573692		LAMA2	0.436405	0.105882
SMIM35	-1.27895	0.174526		UNC13D	-0.630577	0.106019
CTSO	0.878964	0.0374129		MRPL9	-0.34516	0.106024
WDPCP	0.876967	0.021711		CFB	-0.397776	0.106035
POU2F2	0.876632	0.0453923		PUM3	-0.517397	0.106174
CCDC117	0.875556	0.00525312		WDR53	-0.315191	0.106174
CXCL5	-1.27782	0.231699		KLHL17	-0.347558	0.106188
KRT10	0.875129	0.012171		IFI16	-0.624819	0.106261
ZCCHC14	0.874424	0.00378241		EHD1	-0.391112	0.106429
PTH2R	1.27772	0.355398		MRPS18B	-0.294291	0.10647
SVIL	0.871147	0.0182133		ADM2	-0.561398	0.106798
BEX1	1.27711	0.13213		MCM10	-0.582982	0.106886
RAB17	-1.27678	0.150901		SCNN1B	-0.890764	0.106886
ABTB2	1.27655	0.0533101		SLC22A17	0.595404	0.106905
CCDC78	-1.2765	0.0820252		RGL1	0.383877	0.106918
SPDYE4	1.27615	0.260719		DDX54	-0.329352	0.107015
NFASC	1.27566	0.186449		ARL15	0.396521	0.107042
LRP5	0.871092	0.0422183		ILF2	-0.461658	0.107076
POTEI	-1.27547	0.373356		AGPAT4	0.293358	0.107232
SNX29	0.869331	0.0217567		ACRBP	-0.220641	0.107232
ANKK1	1.27531	0.126876		VBP1	-0.360453	0.107232
TTC6	-1.27511	0.239313		CSK	-0.3693	0.107644
KIR2DL3	-1.27501	0.137496		MARCHF3	0.464171	0.107712
GNB4	0.867287	0.0304824		FAM210B	0.442523	0.107712
TSC22D2	0.864517	0.008921		GDF11	0.336377	0.107712
VASH1	0.863595	0.0148696		KLRG1	-0.246543	0.107712
IYD	-1.27154	0.638363		RASSF8	0.490911	0.107712
KCNA1	1.2714	0.146021		TMEM98	0.63125	0.107712
ITPKB	0.861519	0.0438647		AIFM2	-0.409069	0.107712
RSAD2	1.27108	0.102201		CA3	0.382532	0.107712
IGSF5	1.27097	0.11812		HAS1	0.547036	0.107946
GPR4	0.861441	0.0113763		TAF7	-0.282285	0.107946
NKX2-1	-1.27043	0.627509		HSPA14	-0.434767	0.107973
VSTM2B	1.2704	0.250403		SEMA3F	0.522896	0.10803
LUZP2	1.27012	0.239047		TCIRG1	-0.561433	0.108165
OR1N1	1.26907	0.152878		POLD2	-0.400628	0.108213
NCR3	1.26884	0.151471		LMOD1	0.662873	0.108238
PRKCE	0.861086	0.0217922		SNX21	0.367685	0.108238
EPHB2	1.26801	0.1111		DSCC1	-0.458682	0.108267
TMEM230	0.861003	0.000985639		COPS7B	-0.270931	0.108267
UNC5C	1.26779	0.139114		MANSC1	0.581227	0.108267
EEF1A2	1.26729	0.418414		MINK1	-0.337625	0.108506
NRP1	0.858416	0.0384773		DPY19L3	0.341549	0.108537
AXL	0.857445	0.020927		DMAC1	-0.394657	0.108537
CPNE5	0.85282	0.0477219		ADGRB2	0.530777	0.108632
CYB5R3	0.850612	0.0170654		CCL13	-0.76651	0.109089
CNN2	0.849487	0.0189436		ACP3	0.346006	0.109192
TMEM8B	0.847259	0.0122299		KIAA2013	-0.345745	0.109376
TOR4A	0.846243	0.0339969		FKBP5	-0.553117	0.109931
UTS2	-1.26516	0.18018		SNAPC4	-0.344102	0.109963
ZP1	-1.26493	0.257259		DHRS4	-0.378499	0.109963
ORM2	-1.2639	0.30578		ZNF230	0.181926	0.110332
NGRN	0.84606	0.0030956		DCTPP1	-0.337469	0.110477
MFAP2	1.2631	0.125895		PEDS1	0.30784	0.110595
ADAMTS7	0.844263	0.049458		BANK1	-0.498788	0.110761
KRTAP17-1	1.26242	0.308375		CHAD	0.579687	0.110761
HLX	0.841395	0.0429389		PCBP1	-0.32841	0.110804
BFSP1	0.840225	0.0333367		PCDH18	0.613021	0.111367
CLEC2L	1.2616	0.362984		GHDC	-0.382313	0.111367
DRICH1	1.26136	0.0628033		MYLK	0.702365	0.111367
FBLL1	1.26116	0.14141		SEC13	-0.329008	0.111663
CMTM3	0.839456	0.0208865		OGG1	-0.215967	0.111663
RTBDN	-1.26029	0.123735		EPHX1	0.602361	0.111663
GSX2	-1.26011	0.345397		ENDOG	-0.362455	0.111718
BCAS3	0.839236	0.0109878		CD22	-0.518495	0.111749
GCSAM	-1.25886	0.0545189		SYNGR3	-0.257983	0.111926
ABHD17B	0.836317	0.00974779		UBE2D3	-0.265701	0.111926
CRYL1	0.835943	0.0279267		TTF2	-0.313956	0.111926
ELK3	0.833845	0.0106947		DDIAS	-0.362554	0.112055
GAST	-1.25625	0.327539		ABCC10	-0.260068	0.112055
PPFIA3	1.25618	0.0593369		EOLA1	-0.257286	0.112055
KRTAP5-7	1.25563	0.258557		RPSA	-0.396243	0.112055
VSNL1	1.25554	0.251429		LRRC47	-0.283934	0.112055
KCNMB4	1.25499	0.0647278		RGS19	-0.370953	0.112055
CD302	0.8327	0.0360726		CLCN3	0.387425	0.112055
SAV1	0.830152	0.0134541		UNG	-0.401219	0.112168
NES	1.25452	0.0843253		FAM131B	0.195068	0.112217
TAS2R14	-1.25448	0.15324		DIXDC1	0.39426	0.112315
ARAP3	0.828986	0.0441974		RUNX3	-0.633057	0.112315
ADGRG7	1.25392	0.2898		LSM6	-0.265801	0.112451
SPHKAP	-1.25374	0.375592		BAG1	-0.380119	0.112582
ZNF670-ZNF695	-1.25341	0.0570707		DENND1A	-0.254307	0.112585
LRRN2	1.25288	0.163185		UBE2J2	-0.318665	0.112854
NTF3	1.25277	0.344374		ANO1	0.754064	0.112889
ALDH8A1	-1.2525	0.142912		MRPS5	-0.256269	0.112889
WNK4	1.25227	0.116667		ATG16L2	-0.289758	0.112954
KRT77	-1.25225	0.345085		GLI3	0.400011	0.113307
KIF12	-1.25206	0.100623		SEMA3G	0.528532	0.113307
NYAP1	1.25181	0.108637		CYBRD1	0.663451	0.113307
TEX101	-1.25163	0.267455		EOLA2	-0.30569	0.113525
SPINK13	1.25152	0.486866		RAN	-0.348226	0.11361
ZNF780A	0.828957	0.037931		TMEM255B	0.232874	0.113897
GSN	0.828285	0.00653639		MAP3K8	-0.499234	0.11411
SCN2B	1.25067	0.0564146		TMEM178B	0.443088	0.114186
ADAMTS19	1.25037	0.310408		KCND3	0.438333	0.11421
COL9A3	1.25028	0.213286		BMERB1	0.44154	0.11421
PRSS56	-1.24958	0.541059		TK1	-0.569278	0.114326
FCRL3	1.24934	0.184673		EVC	0.465563	0.114524
ANO6	0.825533	0.0164771		RPL10	-0.38717	0.114708
SCGB3A2	-1.24772	0.204421		NOVA2	0.204208	0.114715
ZEB2	0.825338	0.0261028		RELT	-0.264498	0.115063
BEND6	1.24758	0.0710363		CIAO2A	-0.285555	0.115276
FCGRT	0.824963	0.0103261		MSANTD3	-0.306719	0.115351
NPIPA2	-1.24678	0.0673086		GATA2	0.599896	0.11537
SLC9A4	-1.24567	0.070851		MROH1	-0.324434	0.115456
FYTTD1	0.82189	0.0174368		HROB	-0.308926	0.115472
GP1BA	1.24525	0.0688166		GEMIN4	-0.318099	0.115472
ZFP36	0.821531	0.0179531		CCDC163	-0.361236	0.115485
ERC2	-1.24514	0.0571426		SLC39A10	0.412526	0.116237
EGLN3	-1.24507	0.0837115		P2RY12	-0.263334	0.116239
TPO	1.24471	0.15467		TGM2	-0.619175	0.116295
PIK3CA	0.821074	0.00461071		TGFB1I1	0.527881	0.116301
SMOX	0.81961	0.0466153		MTHFD2	-0.462421	0.116445
FUCA1	0.819441	0.0243789		RMC1	-0.294331	0.116632
BHMT2	1.24363	0.0555401		DNAJC1	-0.384749	0.117115
KRT15	1.24361	0.272169		MSR1	-0.470184	0.11712
KLHDC7B	-1.24351	0.21778		SFXN4	-0.336585	0.11712
C5orf60	-1.24263	0.110392		MAP2K3	-0.358782	0.117121
ADGRV1	-1.24148	0.258766		IFT52	0.302266	0.117179
BGN	1.24108	0.0617483		BRWD1	0.266186	0.117207
ATP12A	-1.24011	0.0616895		WDR37	-0.311275	0.117228
BMT2	0.819425	0.00933973		ATRN	0.342971	0.117228
MAPRE2	0.819237	0.0162392		GNG5	-0.478175	0.117286
CXCL6	1.23846	0.0559064		HCCS	-0.318301	0.117286
FCER1A	-1.23816	0.18872		GLRX3	-0.33563	0.117382
FOXD4L5	-1.23803	0.146967		CDKL5	0.292688	0.118182
ABCA1	0.819108	0.0482494		PLEKHF1	-0.620786	0.118409
BCL11A	1.23687	0.254098		NOC4L	-0.409495	0.118409
VPREB3	1.23603	0.0790437		EPB41L2	-0.548803	0.118409
CAPN8	-1.23565	0.352088		TIAL1	-0.250364	0.118409
B4GAT1	0.818716	0.0445631		HERPUD1	-0.439807	0.118409
KLHL24	0.817468	0.00850589		GABRD	0.286242	0.118409
LPCAT2	0.816682	0.0337279		PTGES2	-0.340498	0.118409
RAB4B	-1.23481	0.0815949		PRKCD	-0.34282	0.118429
TENM3	1.23458	0.218714		VCP	-0.279324	0.118429
JMJD1C	0.815511	0.0132751		TSPYL4	0.484019	0.118431
OAT	0.815139	0.0369835		TRPC1	0.261177	0.11863
SLC25A42	0.813549	0.0316523		TYK2	-0.279619	0.11863
PIP	-1.23343	0.549859		CXorf38	-0.272316	0.11863
ZBTB10	0.802222	0.034928		IMMT	-0.321084	0.118748
RPH3A	-1.23313	0.305097		KLF9	0.452488	0.118858
PLCB1	1.23285	0.0909651		DBNL	-0.285235	0.118998
NOTCH3	0.801111	0.0195519		TMEM184B	0.325418	0.118998
UPK3BL1	-1.23245	0.358589		POLL	-0.303293	0.119007
VWA5B1	-1.23242	0.0959542		PDGFA	0.539094	0.119007
NRSN1	-1.2324	0.259895		EAF2	-0.369255	0.119007
UBE4A	0.800744	0.0384572		PTPRS	0.614111	0.119007
SPOCK3	1.2321	0.457614		ZDHHC6	-0.29195	0.119106
WNT6	1.23187	0.176065		SH3BP4	0.504451	0.119106
C3	1.2312	0.0980986		AUH	-0.31417	0.119106
DLL4	0.797965	0.0148274		SLC35A4	-0.28467	0.119381
MSX2	-1.23071	0.31228		CLNS1A	-0.334547	0.119381
CYP8B1	-1.23031	0.24277		ZCCHC24	0.495734	0.11971
SCAPER	0.79655	0.0134387		TLR7	-0.467475	0.120308
FAM131A	0.795498	0.0166031		KERA	0.250416	0.120743
SOST	1.22948	0.0981042		ARFGEF3	0.706776	0.121149
SMPD1	0.795288	0.038943		PKP1	-1.08188	0.121165
APLN	1.22921	0.133175		FKBP14	0.295452	0.121165
DIO1	-1.22899	0.230414		LEP	0.401042	0.121249
CFAP46	-1.22876	0.247499		CCNT2	0.291619	0.121291
GSTA4	0.793875	0.0404344		DUSP6	0.74117	0.121291
SLC6A14	1.22862	0.321055		FAM32A	-0.22797	0.121333
SLC44A4	-1.22856	0.284531		CNN1	0.899965	0.121333
MYO9A	0.792797	0.00519528		CDK14	0.379537	0.121333
SEL1L	0.787306	0.0199193		SPIB	-0.869419	0.121333
FAM229B	0.787252	0.0153622		VSIG2	0.699866	0.121333
INHA	-1.22726	0.110042		GAR1	-0.404001	0.121554
SAMD11	1.22686	0.176832		RPP25L	-0.39073	0.121583
SYN2	-1.22635	0.330353		RILPL2	-0.339419	0.121702
CTXN3	1.22611	0.444067		TARS2	-0.331862	0.121702
SLITRK6	1.22555	0.356762		RHOBTB1	0.339132	0.121702
GATA4	-1.22499	0.626844		PLA1A	-0.412092	0.121767
CHST7	0.786721	0.0487565		RNASE2	-0.391977	0.121863
ART5	1.22343	0.0658586		AP3D1	-0.294735	0.122071
HCFC2	0.782477	0.0160323		RAD54L	-0.447628	0.122103
CHRM4	1.22278	0.0554419		SLC35G2	0.267447	0.122103
ACAN	1.22275	0.28479		LPAR2	-0.366165	0.122344
MICAL3	0.782328	0.00963887		METTL3	-0.261358	0.122349
VXN	-1.22071	0.135588		ANXA11	-0.378243	0.122349
GCKR	1.22055	0.137678		FLNC	0.421439	0.122349
ZMAT3	0.782108	0.00545378		MRPS18A	-0.272379	0.122349
CLEC6A	1.22029	0.129351		MFSD1	-0.333105	0.122349
OCSTAMP	-1.22014	0.389542		S100A4	-0.667852	0.122544
LMBRD2	0.780097	0.0210732		CSRP1	0.542695	0.122773
SAMD14	0.775654	0.0272038		GSTK1	-0.429525	0.122811
FFAR1	1.21797	0.0964997		A2M	0.832459	0.123014
ADAM32	-1.21756	0.19487		DIMT1	-0.226076	0.123014
WNT7A	-1.21709	0.129077		C1QBP	-0.364656	0.123014
FOXS1	0.775285	0.0261782		ZSCAN9	0.303495	0.123712
DLX5	1.21687	0.347638		TAGLN2	-0.434892	0.123771
PSKH1	0.774927	0.0408678		GLDN	0.210746	0.123887
SORCS1	-1.21656	0.536378		KCNK2	0.482137	0.12405
TRAM2	0.774551	0.0361334		NOP14	-0.297732	0.124834
GALNT1	0.767088	0.0104004		FDCSP	-2.12142	0.125203
IQCA1	1.21545	0.263318		HSPA12B	0.411944	0.12529
GDPD2	-1.21482	0.144132		RPUSD2	-0.274355	0.125681
C3orf30	1.21452	0.264766		MFAP3L	0.488636	0.125993
KLF5	1.21408	0.108485		SH3PXD2A	0.440715	0.12618
TTR	-1.21301	0.317962		COL21A1	0.352592	0.126253
OR1L8	1.21286	0.390215		HADHA	-0.298256	0.126253
ZSCAN2	0.766549	0.0456207		DPY19L1	0.37404	0.126253
PLPP4	1.21138	0.235129		DHFR2	0.286927	0.126379
ARMH4	1.2113	0.065888		SULF1	0.633792	0.126439
ZNF697	0.763415	0.0443853		PLCG2	-0.495229	0.126439
AL032819.3	-1.20951	0.0550873		SPATA2	0.247859	0.126439
UNC80	1.2095	0.18475		UTP3	-0.266565	0.126439
CCL16	1.20947	0.172952		GRIPAP1	-0.285319	0.126439
MATN4	1.20915	0.146906		THAP3	-0.275475	0.126439
IL1RAPL2	-1.20863	0.10889		JAGN1	-0.297626	0.126439
PCDHB15	1.20781	0.0727354		MRPL50	-0.286629	0.126439
HDGFL1	-1.20754	0.111914		ZNF300	0.526286	0.126528
FBXW10	-1.2071	0.119257		PPEF1	0.498414	0.126557
SERPINA4	1.20655	0.18408		SRC	0.340608	0.126711
H3.Y	1.20617	0.362916		RBM15B	-0.218051	0.126711
PHC3	0.762265	0.0254725		CNBP	-0.260515	0.1272
GDF7	1.20603	0.159953		TONSL	-0.406761	0.1272
DDX47	-1.20518	0.100716		LRRC15	0.804729	0.127239
GLP2R	-1.20506	0.251157		COMTD1	-0.521677	0.127353
CHD9	0.76187	0.0176023		MTRNR2L12	0.317587	0.127632
PTN	1.20352	0.2043		VAMP4	0.293729	0.127632
SRRM4	-1.20348	0.73408		BANP	-0.232416	0.127632
PTPRA	0.761203	0.00687459		HIP1	0.420786	0.127751
TGM7	1.20233	0.312703		GBP3	-0.636109	0.127929
CYP1A1	-1.2023	0.189323		GYPC	-0.489177	0.127929
MFSD1	0.759891	0.0094556		ARHGEF15	0.378622	0.127929
STXBP5L	1.20179	0.238113		NT5C	-0.462441	0.127929
ZBBX	-1.20158	0.0735022		LRSAM1	-0.272684	0.128289
SPATA12	-1.20114	0.0593542		UNC93B1	-0.460331	0.128568
BTNL8	-1.20088	0.16773		CES1	0.62095	0.12939
CBX1	0.75802	0.0338153		USP36	-0.327859	0.129809
SPINK4	-1.19987	0.17831		PUSL1	-0.359951	0.129809
FTCD	-1.19967	0.218496		CMYA5	0.426282	0.129995
RRBP1	0.757041	0.0161807		MED11	-0.291196	0.13016
GPR158	1.19775	0.207122		LCP1	-0.679735	0.130365
GREB1L	-1.1977	0.227011		CAVIN2	0.519144	0.130433
TDRD15	-1.19743	0.35281		RPS6KC1	0.312117	0.130433
SUN3	-1.1968	0.405084		TCL1A	-0.530373	0.130433
BMPR1B	-1.19661	0.378153		NR2C2AP	-0.352248	0.130433
MAS1L	-1.19653	0.362488		PEX10	-0.265829	0.130433
RRM2B	0.755286	0.023		CX3CL1	-0.807557	0.130433
TNFRSF11B	-1.19612	0.181124		MRTFB	0.355293	0.130433
AP4S1	0.755241	0.0298802		TSPAN7	0.563658	0.130433
SEC62	0.755098	0.00677839		KDM4C	-0.318957	0.130433
TBCCD1	0.752002	0.0391597		PPP1R3B	0.505576	0.130534
FAM107A	1.19582	0.231383		SLC25A42	-0.312107	0.130534
C6	1.1958	0.0965447		CDCA5	-0.525935	0.130534
TRIM54	-1.19523	0.159145		ZNF138	0.359228	0.130844
OXR1	0.749701	0.0123368		HAUS4	-0.321051	0.130958
TLR8	1.19485	0.137168		PXDNL	0.291912	0.130958
KLHL40	-1.19452	0.147696		FAM162B	0.294333	0.13101
OR1E1	1.19436	0.531422		DIAPH1	-0.304209	0.13101
PTPRQ	-1.19217	0.3306		MSX2	0.682959	0.131234
KIAA1024L	1.19174	0.388129		MDFI	0.938741	0.131341
NAT16	-1.19145	0.241781		RNF19A	-0.440685	0.131421
KBTBD8	0.747167	0.0372553		EXOC3L2	0.306933	0.131806
FAM83E	-1.19133	0.301877		HRC	0.202259	0.131926
RBPMS2	1.19125	0.10551		PSRC1	-0.434835	0.131972
ASIC1	1.19121	0.0858431		ZBTB37	0.253414	0.132761
CCDC50	0.746891	0.0144501		CYB5R4	-0.285286	0.13286
CD276	0.745216	0.0104297		CTDNEP1	-0.26181	0.13286
GRPR	-1.19062	0.254913		LMNB2	-0.493744	0.132967
NFE2L1	0.744811	0.0255375		CEMIP	0.636093	0.133194
SOD3	1.1904	0.0547539		TBC1D8B	0.33721	0.133266
MUT	0.743828	0.00444345		NAA10	-0.418734	0.133316
TNFAIP2	-1.18968	0.0919289		GRSF1	-0.265396	0.133316
MIOX	-1.18933	0.140775		STAC	-0.597624	0.13335
LOXHD1	1.18889	0.0564053		C9orf64	-0.349461	0.13335
CNTNAP3B	1.18878	0.193657		ZNF841	0.338896	0.13335
STARD6	1.18829	0.0756052		COL15A1	0.53534	0.133486
ATP13A3	0.742139	0.0141304		ZNF254	0.266814	0.133493
SLC51B	1.18738	0.0741901		MTMR3	0.189804	0.133493
CHADL	1.18713	0.106642		ELAPOR1	0.990737	0.133501
DPPA4	-1.18693	0.187959		NOL8	-0.257854	0.133501
MLNR	1.18612	0.190668		RASGEF1A	-0.612474	0.133614
LRRIQ1	-1.18586	0.280963		NATD1	0.381293	0.133648
GALNT17	-1.18573	0.282892		ZDHHC18	-0.311128	0.134043
MS4A6E	-1.18477	0.224724		FAM216A	-0.422141	0.134043
TIFAB	1.18361	0.117417		ZNF570	0.339679	0.134043
DHFR2	0.739152	0.0249845		R3HCC1L	-0.267015	0.134043
HSFX4	-1.1829	0.0948725		CARD19	-0.353652	0.134382
GKN1	-1.18192	0.371087		OAZ1	-0.31873	0.134382
IER5L	0.738008	0.0438086		AFDN	0.555528	0.134512
RNF168	0.735823	0.0363272		TBRG4	-0.332757	0.134527
DCSTAMP	-1.18137	0.213872		ZNF850	0.261356	0.134613
RBP5	-1.18133	0.154877		TXLNB	-0.450529	0.134637
FGF13	1.18116	0.2106		EXOSC3	-0.23622	0.134672
PON3	-1.18116	0.163778		ZNF225	0.180046	0.134834
COG6	0.734727	0.00211607		AURKB	-0.560431	0.134845
NTS	1.18077	0.714321		NAV3	0.173957	0.134854
PTPRN	1.18074	0.187208		PMEPA1	0.521775	0.134909
FLT1	0.734524	0.0046308		MAT2B	-0.26115	0.134909
CLEC18C	1.17958	0.10517		ICAM2	-0.361976	0.134909
H2BFM	1.17941	0.23345		PROB1	-0.232791	0.134909
NOX4	1.17919	0.0782407		COX16	0.249793	0.134909
EHBP1	0.733943	0.0264183		HNRNPA2B1	-0.219545	0.135081
RFPL1	-1.17808	0.372401		NPAS2	0.42481	0.135286
KLF15	1.17786	0.0998144		HPS6	-0.263873	0.135393
LACTBL1	-1.17732	0.37266		EPB41L1	0.374646	0.13572
TRHDE	1.17709	0.407018		HDAC3	-0.272364	0.135998
RALGAPA1	0.732347	0.0183173		HSPA5	-0.344185	0.136319
C14orf28	0.732135	0.039808		CD302	0.269986	0.136319
SLC22A2	1.17641	0.302423		PRPF3	-0.364629	0.136319
HIF1A	0.731322	0.0126111		SERPING1	-0.483192	0.136486
PRSS41	1.17613	0.528299		C1orf122	-0.330554	0.136497
ERBB4	1.17612	0.321881		ELMO2	0.277118	0.136534
UBXN7	0.727299	0.0377685		ACTRT3	-0.348848	0.136857
PSAPL1	1.17569	0.466615		NELFB	-0.371552	0.136857
CMBL	1.1755	0.181202		RREB1	0.274509	0.137095
[truncated: 16,101 more rows]

## Sheet: Fig. 1D
Inflamed	Excluded
148.56	159.032
212.696	285.34
222.513	288.612
225.131	328.534
249.346	420.157
267.016	430.628
339.005	434.555
401.832	504.581
407.068	505.236
409.031	514.398
411.649	543.194
419.503	557.592
460.079	594.241
246.073	596.204
115.838	596.859
181.283	603.403
194.372	608.639
260.471	623.037
301.702	642.016
335.078	697.644
	725.131
	784.032
	850.785
	905.759
	1312.83
	608.639
	479.712
	607.33
	569.372
	884.817

## Sheet: Fig. 1E
our TNBC cohort
T cells	0.806775	2.03465	1.3649	1.55317	1.34852	1.73794	2.85183	2.52384	0.755993	2.43731	1.51172	1.06645	1.51959	1.58389	0.694316	0.896341	1.28649	0.554115	0.977722	1.52178
CD8 T cells	3.45068	3.65981	3.84011	1.42089	2.132	1.71792	2.23362	3.66328	3.62614	3.91327	0.577179	0.198442	1.82658	2.24127	0.833133	1.24765	1.23845	1.63697	2.17485	1.23875
Cytotoxic lymphocytes	0.689603	2.20864	0.925897	1.29146	1.03357	0.988456	1.47189	1.41436	0.563875	1.67215	0.771006	0.632293	0.99909	0.946459	0.322838	0.494568	0.594121	0.360935	0.495757	1.23697
B lineage	0.502062	0.746886	1.06558	0.953264	0.604942	1.04543	0.381193	0.177325	0.312955	1.75121	1.7026	0.741283	0.835423	1.47842	2.73312	3.84952	1.30815	0.996076	1.17918	0.860583
NK cells	0.119589	1.24712	0.145639	0.135692	0.163066	0.215328	0.113769	0.167338	0.076302	0.495268	0.229627	0.206318	0.11955	0.353627	0.331425	0.254651	0.207367	0.025958	0.158105	0.288183
Monocytic lineage	0.904076	2.04269	1.9928	2.15365	1.9726	2.02854	2.22863	1.6496	1.56535	2.84433	2.06674	2.14916	2.43678	2.77509	2.85413	2.22505	2.20344	0.822493	1.86191	2.66451
Myeloid dendritic cells	0.374144	0.673956	0.454157	1.78632	0.629921	0.770161	0.287366	1.28996	1.20074	1.12116	0.799796	0.682246	1.66186	1.10387	2.51139	0.985866	1.47505	0.551413	0.593013	1.08783
Neutrophils	0.804696	1.08728	0.918826	0.980912	0.920155	0.890645	1.08592	0.841608	0.87485	0.974805	0.928274	0.932164	1.17685	0.923773	1.0309	1.00728	1.04082	1.03889	0.783419	0.874406
Fibroblasts	3.92713	4.07072	4.82436	3.89611	3.29489	5.60011	5.1555	4.30467	4.29614	3.86712	5.69294	6.45519	5.63166	5.83846	6.47593	5.12622	7.60156	4.19538	6.36852	5.28615
our COAD cohort
T cell	1.39866	0.69276	1.18849	1.13053	0.70587	1.25491	0.54691	1.03293	1.63025	0.651217	1.04343	0.89091	1.10028	1.14285	1.82151	1.00449	0.51636	0.492805	0.619041	0.627603	0.465812	1.02292	0.663353	1.32668	0.841806	0.962158	0.716803	0.399705	0.85733	0.734295
CD8T cell	2.27053	0.411099	0.524335	1.73125	1.75726	1.03733	1.24079	1.6373	2.08855	1.13528	0.994213	1.91875	0.450916	2.45784	1.01405	0.164063	0.5639	0.189584	0.90442	0.674148	0.334571	1.62209	0.30639	1.83579	1.76084	0.874396	0.590938	0.464069	0.837859	1.17457
Cytotoxic lymphocytes	1.27815	0.419499	0.384536	0.806857	0.669133	1.05472	1.07556	0.320824	0.470167	0.696631	0.875623	0.557465	0.911489	0.520366	0.809738	0.383867	0.500972	0.216006	0.63334	0.135041	0.369321	0.0488	0.399413	0.300772	0.184861	0.449712	0.365053	0.147671	0.409294	0.313587
B lineage	0.263947	0.140767	0.32049	1.26393	0.241106	0.435843	0.30571	0.550236	0.488187	0.81703	0.079407	0.197566	0.074046	0.699748	3.07368	0.493912	0.217963	0.360629	3.03782	0.077067	0.281229	0.654736	0.434733	0.803785	0.264657	0.208531	0.337062	0.211499	0.570081	0.507603
NK cell	0.745963	0.452402	0.228305	0.160763	0.032368	0.369803	0.052763	0.024166	0.160782	0.129739	0.242049	0.058883	0.091571	0.104331	0.264452	0.147404	0.180034	0.232831	0.096516	0.176288	0.078336	0.127408	0.050856	0.153246	0.200346	0.030413	0.100361	0.044085	0.075083	0.09075
Monocytic lineage	1.35249	0.825462	0.602269	0.978719	0.550723	1.4607	0.922846	0.902195	1.11546	1.08102	0.778259	0.958811	0.908072	0.91755	1.25264	1.55587	1.02425	2.23107	1.82572	0.804393	1.0814	2.36807	1.10616	2.42461	1.03636	1.07367	0.792496	0.894269	1.23869	0.846285
Myeloid dendritic cells	0.268632	0.225584	0.217299	0.22251	0.233704	0.496272	0.342704	0.208741	0.345907	0.500225	0.394346	0.315222	0.11479	0.226646	0.711927	0.613545	0.438758	0.705676	0.903705	0.231255	0.397313	0.782093	0.370429	0.889717	0.229569	0.20905	0.149887	0.383196	0.371733	0.197035
Neutrophils	0.972473	1.05958	0.877355	1.24163	1.01945	0.908296	0.762651	0.71109	0.90397	0.783633	0.888181	0.780344	0.853954	1.18691	1.28447	1.14275	1.14823	0.84666	1.03988	0.922255	0.994227	1.03026	1.18323	0.884035	1.01236	0.892649	0.955128	0.93061	0.733742	1.08774
Fibroblast	3.67828	3.64423	2.82379	2.52129	2.5665	2.73871	2.94093	3.47865	3.84186	5.44317	2.33678	6.27084	3.65078	3.23951	3.68141	6.03567	4.8654	5.26975	6.40968	4.42877	4.37883	6.69373	5.60108	5.88179	4.58788	4.53618	3.68536	6.82525	4.20304	3.72388

## Sheet: Fig. 1J
	IGF2 expression in TNBC (relative MFI)				IGF2 expression in COAD (relative MFI)
	CAF	CD45+	Malignant		CAF	CD45+	Malignant
	1.13372	0.318701	0.092198		1.17952	0.16175	0.150928
	0.981512	0.374843	0.066547		0.95569	0.309261	0.549607
	0.961185	0.353306	0.052512		0.949425	0.377036	0.547898
	1.00281	0.277805	0.067999		0.948855	0.233512	0.490375
	0.920772	0.417917	0.106234		0.966511	0.163458	0.503474

## Sheet: Fig. 2A
Percentage of CD8 in EO771 tumor			Tumor growth of EO771 tumor												EO771 tumor weight
WT	IGF2-/-		Days	WT					IGF2-/-						WT	IGF2-/-
15.2	33.8		0	0	0	0	0	0	0	0	0	0	0		0.98	0.29
14.1	29.1		5	40.678	40.572	41.1845	49.726	58.752	40.678	28.0645	39.69	75.843	35.7435		0.85	0.31
18.4	34.8		7	59.643	68.4285	75.843	62.426	94.221	50.784	62.426	50.784	102.689	56.074		0.79	0.21
13.6	18.5		9	68.9265	95.8455	123.008	121.086	188.438	63.6265	113.398	94.221	128.863	79.768		0.87	0.34
14.9	26.4		11	142.884	143.65	208.088	181.476	231.231	148.104	147.591	143.65	152.592	95.648		0.69	0.18
			13	313.992	314.288	265.243	299.671	306.56	188.06	204.768	186.517	169.016	175.712

## Sheet: Fig. 2B
Percentage of CD8 in MC38 tumor			MC38 tumor growth												MC38 tumor weight
WT	IGF2-/-		Days	WT					IGF2-/-						WT	IGF2-/-
3.6	8.6		0	0	0	0	0	0	0	0	0	0	0		0.98	0.32
4.1	9.1		5	36.1415	28.158	41.454	59.904	53.6625	28.88	21.964	27.216	19.35	32.856		0.91	0.35
5.1	7.9		7	64.512	86.2125	64.512	103.968	107.648	41.6025	42.336	35.378	44.109	43.706		0.82	0.19
2.9	9.8		9	109.33	126.514	126.852	199.761	160.55	67.228	67.968	60.306	75.106	62.422		0.91	0.28
3.7	10.8		11	250.312	239.447	329.122	332.12	277.724	114.376	98.3125	128.375	125.316	102.602		0.82	0.22
			13	323.2	405	392.85	416	427.734	147.875	115.34	173.95	190.44	133.12

## Sheet: Fig. 2C
Percentage of CD8 in EO771 tumor			EO771 tumor growth												EO771 tumor weight
WT	IGF2 cKO		Days	WT					IGF2 cKO						WT	IGF2 cKO
19.5	33		0	0	0	0	0	0	0	0	0	0	0		0.82	0.38
18.7	33.8		5	61.056	50.784	61.852	37.926	58.725	31.941	39.546	36.1415	41.1845	19.968		0.75	0.47
18.6	35.2		7	83.824	67.626	85.176	81.461	88.4835	51.842	61.364	75.712	74.36	48.51		0.69	0.28
12.6	35.5		9	108.192	132.962	136.93	126.514	164.775	74.36	85.176	135.168	99.238	70.8295		0.72	0.19
12.3	30.8		11	139.537	185.679	166.887	172.062	197.582	132.962	155.648	202.502	126.852	95.506		0.59	0.41
			13	271.483	254.947	254.144	257.032	301.806	195.201	188.06	236.816	149.988	140.899

## Sheet: Fig. 2D
Percentage of CD8 in MC38 tumor
WT	IGF2-/-	IGF2 cKO		MC38 tumor growth
7.21	10.58	10.52		Days	WT					IGF2-/-					IGF2 cKO
3.98	12.82	9.65		0	0	0	0	0	0	0	0	0	0	0	0	0	0	0	0
5.56	10.99	11.23		5	45.1641	30.4767	51.184	51.1605	41.8815	29.8142	47.9292	48.9119	39.4652	45.1641	33.167	53.3192	54.4124	43.9033	50.2431
6.05	11.99	10.59		7	77.7426	67.297	74.2042	83.0132	69.0268	80.7564	90.8509	115.535	65.9593	59.614	89.838	101.068	128.528	73.3768	66.318
6.19	12.28	9.98		9	126.986	145.39	139.869	141.767	110.389	112.377	144.206	111.564	98.5596	100.076	125.014	160.423	124.11	109.643	111.33
				11	244.114	228.603	222.16	255.922	178.352	118.933	181.523	135.802	178.352	157.413	132.307	201.936	151.073	198.409	175.115
				13	348.842	398.627	410.05	404.224	378.23	178.266	239.923	223.191	223.348	242.473	198.313	266.904	248.29	248.465	269.741

## Sheet: Fig. 2E
MC38 tumor growth
Days	WT+IgG					IGF2 cKO+IgG					WT+anti-CD8a					IGF2 cKO+anti-CD8a
0	0	0	0	0	0	0	0	0	0	0	0	0	0	0	0	0	0	0	0	0
5	30.4	37.2645	42.336	23.328	57.6	32.7795	23.8875	19.6	30.324	12.1945	69.678	66.3995	73.2305	63.7905	49.4325	42.8655	20.384	33.696	44.8695	94.1015
7	46.2275	104.284	68.9265	48.074	106.624	74.358	51.772	45.494	55.016	21.4375	148.709	233.928	125.316	132.878	127.056	114.376	89.7345	70.886	120.933	255.881
9	171.088	317.504	219.284	141.332	136.462	166.887	116.614	137.5	82.8655	178.848	384.552	376.544	189.584	352.485	382.925	306.128	194.122	137.5	268.363	458.397
11	204.161	470.016	366.458	306.562	296.447	248.368	146.98	171.058	108.192	268.363	512.072	614.102	366.458	509.232	443.576	471.3	459.418	195.201	314.928	553.756
13	582.624	591.658	583.808	453.87	619.038	305.087	329.122	376.786	277.724	351.339	900.215	909.44	744.188	827.904	745.42	645.048	752.328	588.11	632.164	837.828

[truncated: 76 more sheets: Fig. 2F, Fig. 2G, Fig. 2H, Fig. 3C, Fig. 4G, Fig. 4H, Fig. 4I, Fig. 4J, Fig. 4K, Fig. 4L, Fig. 5D, Fig. 5E, Fig. 5F, Fig. 5G, Fig. 5H, Fig. 5I, Fig. 6B, Fig. 6C, Fig. 6D, Fig. 6E …]
